# Supplementary material for: Evaluating borrowers’ default risk with a spatial probit model reflecting the distance in their relational network
Source: PLoS One. 2021 Dec 31;16(12):e0261737. doi: 10.1371/journal.pone.0261737 (PMC8719753; doi:10.1371/journal.pone.0261737)
Supplement: S1 File — (ZIP) [file pone.0261737.s001.zip]

Archive with 1 entries (1 files):
- loan_2012.csv
