# Supplementary material for: Evaluating borrowers’ default risk with a spatial probit model reflecting the distance in their relational network
Source: PLoS One. 2021 Dec 31;16(12):e0261737. doi: 10.1371/journal.pone.0261737 (PMC8719753; doi:10.1371/journal.pone.0261737)
Supplement: S1 File — (ZIP) [file pone.0261737.s001.zip › loan_2012.csv]

annual_inc	dti	inq_last_6mths	loan_amnt	open_acc	revol_bal	revol_util	addr_state	delinq_2yrs	earliest_cr_line	emp_length	grade	home_ownership	term	purpose	mort_acc	loan_status
10.1658518170036	25.62	1	7.60090245954208	11	8.90299966186122	75	Middle	0	After 2000	<5	C	RENT	36 months	debt_consolidation	0	Fully Paid
10.5840559508892	34.24	2	8.95544812234739	11	9.08102863549584	38.5	Low	1	<2000	>10	B	MORTGAGE	36 months	debt_consolidation	1	Fully Paid
10.9150884642146	26.31	0	8.41183267575841	6	7.89580837708318	95.9	High	0	<2000	<10	D or less	RENT	36 months	other	0	Fully Paid
11.8760674524319	24.2	0	9.94510922722695	26	10.0461149507859	97.7	Very High	0	<2000	<10	D or less	MORTGAGE	60 months	debt_consolidation	1	Fully Paid
10.6919449129004	25.01	1	9.39266192877014	18	9.39582359210772	37.4	Very Low	1	<2000	<10	C	OWN	36 months	credit_card	1	Fully Paid
11.3385720778255	19.63	2	9.21034037197618	11	8.10772006191053	48.8	High	0	After 2000	>10	D or less	RENT	36 months	other	0	Fully Paid
11.1049572266439	5.61	0	8.69951474821019	5	9.09694768462109	70.3	Low	0	After 2000	>10	C	RENT	36 months	debt_consolidation	1	Fully Paid
11.289781913656	18.6	1	8.98719682066197	6	8.26126815057765	59.6	Middle	0	After 2000	>10	D or less	MORTGAGE	36 months	other	0	Fully Paid
11.4741846366538	16.91	0	10.2399597891573	7	9.46047632835399	6.7	High	0	After 2000	>10	A	RENT	36 months	debt_consolidation	0	Fully Paid
11.5129254649702	25.62	0	10.4631033404715	11	8.29579811063615	37.1	Middle	1	After 2000	<5	D or less	MORTGAGE	60 months	debt_consolidation	1	Charged Off
10.9681982895286	22.84	1	9.5468126085974	11	9.69461666050864	49.5	Middle	0	After 2000	>10	C	OWN	36 months	debt_consolidation	1	Fully Paid
11.1562505210315	15.72	3	8.69951474821019	14	9.59553474324199	57.2	High	0	After 2000	<10	C	MORTGAGE	36 months	credit_card	1	Fully Paid
10.5856748928597	23.6	1	9.61580548008435	12	9.35079772467144	44.1	High	1	After 2000	<10	D or less	RENT	36 months	debt_consolidation	0	Fully Paid
10.5966347330961	18.45	2	9.21034037197618	14	8.6301646700754	29.6	Middle	0	After 2000	<10	C	MORTGAGE	36 months	debt_consolidation	1	Fully Paid
10.77895628989	23.91	0	9.96411217435256	7	10.1186392539208	95	Low	0	After 2000	<10	D or less	MORTGAGE	60 months	debt_consolidation	0	Fully Paid
11.0020998412042	6.44	0	9.39266192877014	6	8.95105137402562	88.7	Very High	0	After 2000	<10	B	MORTGAGE	36 months	debt_consolidation	1	Charged Off
10.7144177687525	3.17	0	8.29404964010203	8	8.21365270303	29.5	High	0	<2000	<10	B	RENT	36 months	debt_consolidation	1	Fully Paid
10.9852927228879	21.29	1	9.68034400122192	26	9.07038841154874	40.4	Very High	1	<2000	>10	D or less	RENT	60 months	debt_consolidation	0	Charged Off
12.3238556811866	11.41	2	9.95227771670556	13	10.3062155849344	45.1	Very Low	0	After 2000	<5	A	MORTGAGE	36 months	other	1	Fully Paid
10.9150884642146	22.63	1	8.98719682066197	9	8.47595444339964	35.5	High	0	<2000	<5	C	RENT	36 months	debt_consolidation	1	Fully Paid
10.4631033404715	18.27	0	8.69951474821019	9	9.37788664318798	60.9	High	0	<1990	<10	B	RENT	36 months	debt_consolidation	0	Fully Paid
11.7752897294377	11.08	1	8.98719682066197	12	8.73889570493404	22.9	Very High	0	<1990	>10	B	RENT	36 months	debt_consolidation	1	Fully Paid
11.1562505210315	0.69	0	8.00636756765025	6	5.27299955856375	0.6	Middle	0	After 2000	<5	B	RENT	36 months	other	1	Fully Paid
10.3089526606443	11.4	1	8.75226531359572	9	8.96187901267768	48.4	Very High	0	After 2000	<10	D or less	RENT	36 months	debt_consolidation	0	Fully Paid
10.77895628989	26.43	0	9.35227386786485	12	9.03610602536485	63.2	Very Low	0	After 2000	<5	C	RENT	36 months	debt_consolidation	0	Charged Off
10.4721593535786	11.65	0	9.21034037197618	19	8.83127373772255	97.8	Very Low	0	<2000	<10	D or less	RENT	36 months	debt_consolidation	0	Fully Paid
11.4876076569859	5.91	0	10.316424675483	6	9.22217012372976	87.2	Very Low	0	After 2000	<10	C	MORTGAGE	36 months	other	1	Fully Paid
10.6689553946757	3.71	0	8.61250337122056	12	7.4265490723973	41	Middle	0	<1990	>10	D or less	RENT	36 months	debt_consolidation	1	Fully Paid
11.6952470217642	13.47	1	9.36734412078585	16	8.16791936295782	53.4	High	0	<1990	<10	C	RENT	36 months	credit_card	1	Charged Off
11.5617156291397	13.55	3	8.98719682066197	19	8.59932602095476	46.8	High	1	<2000	<5	D or less	RENT	36 months	debt_consolidation	0	Fully Paid
11.8204101647182	0.58	0	8.85366542803745	5	8.15392513200786	9.5	Low	0	<2000	<10	C	RENT	36 months	other	1	Fully Paid
10.7144177687525	5.2	0	9.61580548008435	13	8.50653661122771	62.6	High	0	After 2000	<5	D or less	RENT	36 months	other	0	Charged Off
11.4616321705827	8.56	0	9.95227771670556	8	9.52354398165804	56.8	Very Low	0	<2000	>10	A	MORTGAGE	36 months	debt_consolidation	1	Fully Paid
10.7536384819057	24.33	0	9.61580548008435	4	9.54352148449918	70.5	High	0	After 2000	<5	B	RENT	36 months	credit_card	1	Fully Paid
11.9183905730784	18.41	0	8.34283980427146	8	10.8086162197041	61	Low	1	<1990	>10	A	MORTGAGE	36 months	other	1	Fully Paid
11.2810942852585	13.78	0	7.69621263934641	9	9.92612928301695	55.4	High	0	<2000	<10	C	MORTGAGE	36 months	other	1	Fully Paid
10.3734911817819	26.86	0	9.27096499379262	8	9.86000577392417	69.1	Low	0	After 2000	<10	B	MORTGAGE	36 months	credit_card	1	Fully Paid
11.2252433925184	15.28	1	9.61580548008435	11	9.17884970488481	67.3	High	1	<2000	<5	C	RENT	36 months	debt_consolidation	0	Fully Paid
10.2750511089686	14.73	0	8.51719319141624	7	8.43728380818794	57.7	Low	0	After 2000	>10	C	OWN	36 months	credit_card	1	Fully Paid
11.5129254649702	16.97	1	9.39266192877014	11	9.63965220655863	76.4	High	0	<2000	<5	B	MORTGAGE	36 months	debt_consolidation	1	Fully Paid
10.8097279485568	17.84	0	9.04782144247841	6	7.93808872689695	50	High	0	After 2000	<10	B	MORTGAGE	36 months	debt_consolidation	1	Fully Paid
10.9439055969595	12.57	3	9.47270463644367	13	9.18008732880516	72.4	High	0	<2000	>10	D or less	MORTGAGE	36 months	debt_consolidation	1	Charged Off
10.6454248972655	24.66	1	9.21034037197618	14	9.33873358674458	46.8	Middle	0	After 2000	<10	C	OWN	36 months	credit_card	0	Charged Off
10.9150884642146	26.07	0	10.101313295866	10	9.69977891386053	83.7	Low	0	After 2000	<10	C	RENT	36 months	debt_consolidation	0	Fully Paid
11.0717658194373	25.84	1	9.39266192877014	13	9.27462886185855	84.6	Middle	0	<2000	>10	C	RENT	36 months	debt_consolidation	0	Fully Paid
11.5991031612113	28.83	0	10.0572810257155	18	10.2825402366925	80.9	Middle	0	<2000	<10	C	OWN	60 months	debt_consolidation	0	Fully Paid
10.8589989975636	20.63	3	8.42836197770962	15	8.54461378699223	36.4	Middle	0	After 2000	<5	B	MORTGAGE	36 months	debt_consolidation	0	Fully Paid
11.3144745262464	25.39	2	9.39266192877014	11	9.08805973726735	65.5	High	0	<2000	<10	B	MORTGAGE	36 months	debt_consolidation	1	Fully Paid
10.8197782844103	20.71	1	9.21034037197618	10	8.80056599227992	73.8	Middle	0	After 2000	<5	D or less	RENT	36 months	debt_consolidation	0	Fully Paid
11.2515607008358	18.65	1	8.58951385299586	10	9.01335177813882	56.2	Low	0	<2000	>10	B	RENT	36 months	debt_consolidation	1	Fully Paid
11.4075649493124	14.62	0	9.90348755253613	14	9.9992976073821	67.3	Very High	0	<2000	<10	A	RENT	36 months	debt_consolidation	0	Fully Paid
10.2750511089686	25.12	1	8.98719682066197	7	8.82187986268384	96.9	Low	0	<2000	>10	D or less	RENT	36 months	debt_consolidation	0	Charged Off
11.5228757958234	15.49	2	9.10497985631836	9	9.56703531571492	82.6	High	1	<2000	<10	B	RENT	36 months	debt_consolidation	1	Fully Paid
11.0020998412042	20.02	3	9.21034037197618	12	8.8206993992149	35.8	Middle	0	<2000	<10	C	RENT	36 months	debt_consolidation	1	Fully Paid
11.4616321705827	2.91	3	8.69951474821019	5	8.46716225781067	78	High	0	<2000	>10	D or less	RENT	36 months	credit_card	0	Fully Paid
11.2252433925184	6.11	3	9.15377002048779	9	10.1757640664005	66.5	Low	1	<2000	<10	D or less	MORTGAGE	60 months	other	1	Fully Paid
11.4616321705827	12.69	3	9.21034037197618	11	9.02051069969191	62.2	Very Low	0	After 2000	<10	C	MORTGAGE	36 months	debt_consolidation	1	Fully Paid
10.5966347330961	25.86	0	9.18502256399189	7	8.6346206082922	75	Very Low	0	<2000	<10	B	MORTGAGE	36 months	debt_consolidation	1	Fully Paid
10.7144177687525	10.8	0	9.39266192877014	11	9.17719715338293	65.4	Low	0	<1990	<10	B	MORTGAGE	36 months	credit_card	1	Fully Paid
10.7144177687525	11.09	1	9.21034037197618	13	9.03181161342092	45.7	Very Low	0	<2000	>10	B	MORTGAGE	36 months	other	1	Fully Paid
11.3850920934603	10.9	0	9.90348755253613	11	9.44841194387463	98.4	Very High	0	<2000	<10	D or less	MORTGAGE	60 months	debt_consolidation	1	Charged Off
11.5648345697077	18.78	0	9.60407022386593	25	10.2184077754338	48.7	Low	0	After 2000	>10	C	MORTGAGE	36 months	other	1	Fully Paid
10.5713169251118	30.43	0	9.10497985631836	7	8.7216023446742	80.7	Very Low	1	<1990	<5	C	MORTGAGE	36 months	credit_card	0	Charged Off
10.1266311038503	25.25	3	8.58951385299586	6	7.72841577984104	29.9	Middle	0	After 2000	<5	D or less	RENT	36 months	other	0	Fully Paid
10.8589989975636	17.86	0	9.21034037197618	13	9.01505514879037	54.8	High	0	<1990	<5	C	RENT	36 months	debt_consolidation	1	Fully Paid
11.3963916487143	34.46	3	8.95544812234739	9	10.6425397869535	85.3	Middle	0	After 2000	<5	B	MORTGAGE	36 months	other	1	Fully Paid
11.3385720778255	12.36	0	7.88231491898027	9	8.69500459273231	90.5	Very High	1	<2000	>10	C	MORTGAGE	36 months	credit_card	1	Fully Paid
11.2252433925184	16.11	1	9.61580548008435	14	9.42907421480169	60.4	Middle	0	<2000	>10	C	MORTGAGE	36 months	debt_consolidation	1	Fully Paid
11.8493977015914	11.57	2	8.85366542803745	14	9.0413298292419	78.9	High	0	<2000	>10	B	RENT	36 months	other	0	Fully Paid
11.7460193471376	9.55	0	9.7981270368783	7	9.8535617437664	84.9	High	0	<1990	>10	C	MORTGAGE	60 months	debt_consolidation	1	Fully Paid
11.0974100210086	22.09	1	9.10497985631836	5	8.88225288488936	85.7	Low	0	After 2000	>10	B	MORTGAGE	36 months	credit_card	1	Fully Paid
10.7363966754712	6.21	0	8.98719682066197	11	9.05963375455148	33	High	0	<1990	<10	B	OWN	36 months	credit_card	1	Fully Paid
11.0821425488778	27.34	3	9.24956108512946	17	10.0512176645605	39.3	High	0	<2000	<10	B	MORTGAGE	36 months	other	1	Fully Paid
11.0348896640272	8.94	1	8.69951474821019	5	9.39482625159951	81.3	High	0	<1990	>10	B	MORTGAGE	36 months	debt_consolidation	1	Fully Paid
10.77895628989	5.75	2	9.5468126085974	9	8.31678912707152	21.4	Low	0	<2000	<10	C	MORTGAGE	36 months	debt_consolidation	1	Charged Off
11.0821425488778	23.74	1	9.18502256399189	21	8.25140306538056	31.2	Middle	0	After 2000	<5	D or less	RENT	36 months	other	0	Fully Paid
11.7035458245789	8.13	2	9.10497985631836	10	8.37216741936598	49.1	High	0	<2000	<5	D or less	RENT	36 months	other	1	Fully Paid
11.2252433925184	19.76	3	8.51719319141624	13	9.12608881952859	64.7	Very Low	0	After 2000	<10	D or less	RENT	36 months	debt_consolidation	0	Fully Paid
10.8967393255464	15.8	1	7.60090245954208	7	9.33229248272693	89	High	0	<2000	<5	D or less	MORTGAGE	36 months	other	1	Fully Paid
11.0020998412042	18.74	0	9.47270463644367	17	9.22384872200097	48.7	Very High	1	<2000	>10	C	MORTGAGE	36 months	credit_card	1	Fully Paid
11.3736633976367	11.27	1	9.90348755253613	14	10.0959244430712	46.6	Low	0	<2000	<5	A	MORTGAGE	36 months	debt_consolidation	1	Fully Paid
10.9733573723386	20.6	2	9.61580548008435	12	9.40368429205187	31.6	Very High	0	<2000	<10	D or less	RENT	36 months	debt_consolidation	0	Fully Paid
11.0928542044727	30.76	0	10.2810674571548	22	9.61700476065983	75.8	High	0	After 2000	>10	D or less	MORTGAGE	60 months	debt_consolidation	1	Fully Paid
11.3504065354725	20.54	2	9.61580548008435	8	9.68096880599076	98.8	Very Low	0	After 2000	<10	D or less	RENT	36 months	debt_consolidation	0	Fully Paid
11.0348896640272	5.9	0	9.21034037197618	10	9.09121894106832	74	High	0	<2000	>10	C	RENT	36 months	debt_consolidation	1	Fully Paid
10.9331069697173	10.59	1	8.69951474821019	12	8.97347814852104	51.1	Very High	1	<2000	>10	B	MORTGAGE	36 months	credit_card	1	Fully Paid
10.7144177687525	12.75	0	8.85366542803745	5	8.89123642951606	89.7	Middle	0	<2000	<10	B	RENT	36 months	debt_consolidation	0	Fully Paid
10.5713169251118	31.82	1	8.96187901267768	13	7.37086016653672	8.2	Very Low	0	<2000	<10	B	MORTGAGE	36 months	debt_consolidation	1	Fully Paid
12.3238556811866	11.91	3	9.21034037197618	20	11.1003148887012	63.9	Low	1	<2000	<10	B	MORTGAGE	36 months	other	1	Fully Paid
11.6952470217642	16.26	0	10.3734911817819	7	9.43019853229886	65.9	High	0	<2000	>10	D or less	RENT	60 months	debt_consolidation	0	Fully Paid
10.8197782844103	15.89	1	9.57498348556409	13	8.80866806210672	36.8	Very High	0	After 2000	<10	B	RENT	36 months	credit_card	0	Fully Paid
10.9059559806513	25.01	1	8.8246778911642	9	9.74455043597491	21.9	Low	0	After 2000	>10	B	RENT	36 months	debt_consolidation	0	Fully Paid
10.7995755770928	14.28	1	9.21034037197618	10	8.74973246437081	50.1	Low	1	<2000	>10	C	MORTGAGE	36 months	debt_consolidation	1	Fully Paid
11.0508900053737	16.08	0	8.98406692765304	10	8.98544528762317	76.1	Very Low	0	After 2000	<10	C	RENT	36 months	credit_card	0	Fully Paid
11.2252433925184	3.15	0	9.96411217435256	8	8.65834547117212	51	Low	1	<2000	>10	B	MORTGAGE	36 months	debt_consolidation	1	Charged Off
11.0508900053737	30.29	1	9.61580548008435	11	9.39316180381179	74.1	Middle	0	<2000	<10	D or less	MORTGAGE	36 months	debt_consolidation	0	Fully Paid
11.3290026268093	20.47	0	10.4631033404715	8	9.64160317290549	85.5	Low	0	After 2000	<10	D or less	MORTGAGE	60 months	debt_consolidation	1	Fully Paid
10.9852927228879	15.29	3	9.28730141311231	15	9.17232692977797	41.1	Low	0	<2000	<5	C	MORTGAGE	36 months	debt_consolidation	1	Fully Paid
10.5453414387085	17.02	1	9.52879410309472	16	9.55570155601464	65.4	High	0	<1990	<10	C	RENT	36 months	debt_consolidation	1	Fully Paid
10.7144177687525	24.08	1	9.7981270368783	7	8.86205867739547	37	Very Low	1	After 2000	>10	D or less	RENT	60 months	debt_consolidation	0	Fully Paid
11.3504065354725	8.44	1	8.76405326934776	18	9.1821466376054	37	Middle	0	<2000	>10	B	MORTGAGE	36 months	credit_card	0	Fully Paid
11.4075649493124	12.75	1	9.03598698483141	14	9.72202562615406	89.2	High	0	After 2000	>10	B	OWN	36 months	debt_consolidation	1	Fully Paid
10.8197782844103	10.61	2	9.16951837745593	10	8.35960327084147	34.7	Low	0	After 2000	<10	B	MORTGAGE	36 months	debt_consolidation	1	Fully Paid
11.3385720778255	3.73	0	9.99879773234045	8	9.05181346374795	92.8	High	0	After 2000	<5	C	MORTGAGE	60 months	debt_consolidation	1	Fully Paid
11.6952470217642	12.36	2	9.21034037197618	10	9.16104508025131	65.6	High	1	After 2000	<5	C	MORTGAGE	36 months	debt_consolidation	1	Fully Paid
10.8589989975636	4.68	0	9.03598698483141	14	8.66181288102618	53	High	0	After 2000	<5	B	RENT	36 months	debt_consolidation	0	Fully Paid
10.8197782844103	8.78	0	8.98719682066197	13	9.03693891255679	44.5	Middle	0	After 2000	<5	B	RENT	36 months	credit_card	0	Fully Paid
11.3290026268093	21.56	3	9.7981270368783	26	8.98931956604295	49.2	Middle	0	<1990	<5	C	MORTGAGE	36 months	debt_consolidation	1	Fully Paid
10.6689553946757	26.07	0	9.61580548008435	9	9.41254625207551	80.5	Middle	0	After 2000	<10	B	MORTGAGE	36 months	credit_card	1	Fully Paid
10.5963847018409	18.09	2	9.71866286552405	11	9.92475968781167	68.1	High	0	<1990	<10	C	MORTGAGE	60 months	credit_card	1	Charged Off
10.7144177687525	34.4	1	8.9226582995244	13	9.18420171436649	62.4	Very High	0	<2000	<10	D or less	RENT	36 months	other	0	Fully Paid
10.4912742174382	4.97	0	7.18916773842032	6	8.59581951187143	38.4	High	0	After 2000	<5	C	RENT	36 months	other	0	Fully Paid
11.5079129231467	15.4	1	9.16951837745593	9	9.51296031679217	92.7	Middle	0	<2000	<5	B	MORTGAGE	36 months	credit_card	1	Fully Paid
12.2209612580239	15.71	2	9.7981270368783	19	8.90910013492555	87	High	0	<2000	<5	C	MORTGAGE	60 months	debt_consolidation	1	Fully Paid
10.5453414387085	20.37	0	8.69951474821019	7	8.04686951095958	82.2	High	0	After 2000	<5	D or less	RENT	36 months	debt_consolidation	0	Fully Paid
10.7995755770928	18.88	1	9.5939006446963	16	9.83472679696534	67.2	High	0	After 2000	>10	C	RENT	36 months	credit_card	0	Charged Off
11.289781913656	7.77	2	8.98719682066197	8	8.55082137239622	33.8	Very High	0	After 2000	<5	C	RENT	36 months	credit_card	0	Fully Paid
10.4042628404486	6.04	0	9.28266103355581	5	8.45382731579442	27.9	Very Low	0	<2000	<10	A	OWN	36 months	debt_consolidation	0	Charged Off
11.1562505210315	12.27	1	9.21034037197618	12	9.12249228140299	58	Very Low	1	<1990	<10	B	MORTGAGE	36 months	debt_consolidation	1	Fully Paid
10.7144177687525	18.43	0	8.00636756765025	5	9.76077125033453	93.6	High	0	After 2000	<5	D or less	RENT	36 months	other	0	Fully Paid
9.90348755253613	12.12	0	7.09007683577609	5	5.87493073085203	8.9	High	0	After 2000	<5	D or less	RENT	60 months	other	0	Charged Off
11.0020998412042	13.28	2	8.69951474821019	12	8.51919119407891	70.6	High	0	<2000	>10	D or less	MORTGAGE	36 months	debt_consolidation	1	Charged Off
10.3089526606443	34.52	1	9.25913053614561	10	9.57560829033293	83.3	High	0	<2000	<10	D or less	RENT	36 months	credit_card	0	Fully Paid
11.1490820315529	14.81	1	9.68034400122192	12	9.06496771896043	85.6	Very Low	0	<2000	<5	D or less	MORTGAGE	36 months	debt_consolidation	1	Fully Paid
11.4824662574855	15.64	3	9.90598443273472	11	7.56423847517049	9.5	Very Low	0	<1990	<10	C	MORTGAGE	60 months	debt_consolidation	1	Fully Paid
12.1007121298723	7.14	1	10.001067880875	12	9.50144159247362	65.2	High	1	After 2000	<10	C	RENT	36 months	credit_card	0	Fully Paid
11.7752897294377	16.73	0	10.0858091093301	9	9.37398866350452	42.2	Middle	0	<2000	<10	D or less	MORTGAGE	60 months	other	1	Fully Paid
12.2060726455302	12.65	2	10.2620357408565	12	10.0151630864267	95.2	Very Low	0	<2000	<5	C	MORTGAGE	36 months	debt_consolidation	1	Charged Off
10.7144177687525	13.49	0	9.21034037197618	10	9.03943341999748	59.8	Middle	0	After 2000	<5	B	MORTGAGE	36 months	credit_card	0	Fully Paid
11.1272629841582	22.54	1	9.90348755253613	8	10.5444989786755	71.2	High	0	After 2000	<10	C	RENT	60 months	other	0	Charged Off
10.9331069697173	11.79	1	9.30565055178051	10	9.49687178267057	53.7	Very High	0	After 2000	<10	B	RENT	36 months	debt_consolidation	0	Fully Paid
11.2252433925184	7.49	0	9.90348755253613	8	8.61721950548336	72.7	High	0	<2000	>10	D or less	MORTGAGE	60 months	other	1	Fully Paid
11.289781913656	3.6	2	9.21034037197618	8	9.10086027135736	66.9	Middle	0	<2000	>10	B	OWN	36 months	debt_consolidation	0	Fully Paid
11.1562505210315	12.56	1	10.3513733765282	7	9.52361708908944	62.7	High	0	<2000	>10	D or less	MORTGAGE	60 months	debt_consolidation	1	Fully Paid
11.47210347045	12.95	0	9.21034037197618	12	9.84060099948094	66.8	High	0	After 2000	>10	B	RENT	36 months	debt_consolidation	0	Fully Paid
12.2060726455302	15.14	2	8.00636756765025	10	9.63364539821268	91.4	Low	0	<2000	>10	D or less	MORTGAGE	36 months	other	1	Fully Paid
12.2055725204885	28.86	0	10.3089526606443	13	11.3231078830493	71.1	Low	0	<1990	<5	B	MORTGAGE	60 months	debt_consolidation	1	Fully Paid
11.1562505210315	20.74	0	10.3513733765282	8	10.4761323784409	64	High	0	<2000	<10	D or less	RENT	60 months	debt_consolidation	0	Fully Paid
10.807705703176	32.11	0	9.32366905728319	13	8.84505705350085	73.8	High	0	<2000	>10	C	RENT	36 months	debt_consolidation	0	Charged Off
11.0508900053737	7.7	0	8.47637119689598	12	8.9442893196507	52.9	Very High	0	After 2000	>10	C	MORTGAGE	36 months	other	1	Fully Paid
11.1562505210315	7.15	1	8.34283980427146	9	8.5249629286806	30.4	Middle	0	After 2000	>10	C	MORTGAGE	36 months	other	1	Fully Paid
10.9790017899583	20.82	3	9.21034037197618	15	9.01225522000275	45.1	Low	1	After 2000	<10	C	MORTGAGE	36 months	credit_card	1	Fully Paid
10.9424382971462	1.7	0	8.51719319141624	5	8.14728825870662	36	High	0	<2000	<10	C	RENT	60 months	debt_consolidation	0	Fully Paid
11.6952470217642	6.92	0	10.0858091093301	8	9.61979750135388	54.2	High	0	After 2000	<5	A	RENT	36 months	other	0	Fully Paid
13.1223633774043	12.06	1	10.4631033404715	15	13.2226755717041	53.4	High	0	<2000	>10	C	MORTGAGE	60 months	debt_consolidation	1	Fully Paid
10.5966347330961	28.33	0	9.67250082376089	9	9.27068260098234	66.4	High	0	After 2000	<5	C	RENT	36 months	debt_consolidation	0	Charged Off
11.3504065354725	12.49	1	8.69951474821019	7	8.51939077495972	70.6	High	1	<2000	<5	D or less	RENT	36 months	other	0	Fully Paid
10.5186731916264	32.95	0	9.09099361434362	20	8.84491295089955	80.7	Very High	0	After 2000	<5	C	RENT	36 months	debt_consolidation	0	Fully Paid
11.6526874073454	10.28	1	10.2035921449865	10	9.54731248363905	60.9	Very Low	0	<1990	>10	D or less	MORTGAGE	36 months	other	1	Fully Paid
11.5711943730942	16.52	3	9.21034037197618	19	9.94328502241019	67.1	Middle	1	<1990	>10	C	MORTGAGE	36 months	debt_consolidation	1	Fully Paid
11.47210347045	15.26	3	8.98719682066197	10	8.48714627006394	68.3	Very High	0	After 2000	<5	B	MORTGAGE	36 months	other	1	Fully Paid
10.3734911817819	13.5	1	9.28266103355581	8	9.2308290384035	59.3	Middle	1	After 2000	<5	B	RENT	36 months	debt_consolidation	1	Fully Paid
12.1007121298723	29.73	1	9.7981270368783	14	8.69951474821019	43.2	Middle	0	<1990	>10	B	MORTGAGE	36 months	debt_consolidation	1	Fully Paid
11.0666383623418	1.45	2	7.09007683577609	5	5.04985600724954	2.9	Very High	0	After 2000	>10	D or less	RENT	36 months	other	1	Fully Paid
10.7311656260537	6.56	2	9.16951837745593	5	8.97765140781844	39	Middle	0	After 2000	<5	B	RENT	36 months	debt_consolidation	0	Charged Off
9.90348755253613	13.08	0	8.62604759632832	5	8.95557714628151	65.1	Low	0	<2000	<10	C	RENT	36 months	debt_consolidation	0	Fully Paid
11.3385720778255	19.06	0	9.39266192877014	8	9.2751913442958	74.6	Very Low	0	After 2000	<10	B	RENT	36 months	credit_card	1	Fully Paid
11.2719997438602	5.83	1	8.29404964010203	26	9.1376621464782	34.8	Very High	0	<2000	<10	B	MORTGAGE	36 months	other	1	Fully Paid
11.7752897294377	11.62	1	8.61250337122056	10	7.02108396428914	4	High	0	After 2000	<10	A	MORTGAGE	36 months	other	1	Fully Paid
10.9150884642146	1.59	1	9.26624800391448	13	7.95014988765202	20.1	High	0	After 2000	<5	C	RENT	36 months	other	0	Fully Paid
11.3504065354725	13.57	1	9.21034037197618	10	9.62390591611821	65.7	High	1	<2000	>10	B	MORTGAGE	36 months	credit_card	1	Fully Paid
11.203788200489	26.6	2	9.35010231435134	26	7.9402277651457	93.6	Middle	0	After 2000	<5	D or less	MORTGAGE	36 months	other	1	Charged Off
11.0821425488778	21.95	1	10.0858091093301	11	9.85497984847108	59.4	Middle	0	<2000	<10	C	MORTGAGE	60 months	debt_consolidation	1	Fully Paid
10.9331069697173	9.21	2	10.12362659483	7	9.34005197849784	44.1	Low	1	<2000	>10	D or less	MORTGAGE	60 months	debt_consolidation	1	Fully Paid
11.5228757958234	11.7	2	9.21034037197618	10	8.73182058296211	49.6	Very Low	0	After 2000	>10	B	MORTGAGE	36 months	credit_card	1	Fully Paid
11.1562505210315	0.98	3	9.90348755253613	4	5.7037824746562	1.1	High	0	<2000	<5	A	RENT	36 months	debt_consolidation	1	Fully Paid
10.7893190769256	31.77	2	9.96880701865677	19	8.99838401005254	46	Very Low	0	After 2000	<10	D or less	MORTGAGE	60 months	debt_consolidation	1	Fully Paid
11.5129254649702	9.32	1	9.21034037197618	16	9.26492324974647	62.5	Very High	0	<2000	<5	B	MORTGAGE	36 months	debt_consolidation	1	Fully Paid
11.6082356447746	12.66	3	9.21034037197618	14	8.9274468162562	69.1	Very High	0	<2000	<10	D or less	MORTGAGE	36 months	debt_consolidation	1	Fully Paid
12.2307652581205	7.68	1	10.1266311038503	10	6.96224346426621	18.5	High	1	<2000	<10	D or less	RENT	36 months	other	0	Fully Paid
11.0508900053737	17.31	1	9.82822506803558	12	8.79285328864069	74.9	High	0	After 2000	>10	C	MORTGAGE	60 months	debt_consolidation	1	Charged Off
11.1562505210315	9.93	2	9.10497985631836	25	9.37126803608247	19.9	Very Low	0	<2000	<5	B	RENT	36 months	debt_consolidation	0	Fully Paid
11.4927227576527	16.35	2	7.82404601085629	14	8.85352256068954	76.9	Middle	1	After 2000	<5	D or less	RENT	36 months	debt_consolidation	0	Fully Paid
11.0318527993536	15.01	1	9.61580548008435	15	9.57254997141339	97.1	Middle	0	<2000	<5	D or less	RENT	36 months	debt_consolidation	0	Fully Paid
10.9150884642146	23.52	0	9.96997729380496	11	9.52609956699985	85.7	Very High	0	<2000	<5	D or less	MORTGAGE	60 months	debt_consolidation	1	Charged Off
11.289781913656	27.7	0	10.4631033404715	11	10.2241570089396	84.8	High	0	<2000	>10	C	MORTGAGE	36 months	debt_consolidation	1	Charged Off
11.2252433925184	11.88	1	9.82552601106642	9	9.78408445528835	68	Very High	0	<1990	<5	C	RENT	36 months	debt_consolidation	0	Fully Paid
11.6952470217642	11.79	2	9.90348755253613	12	9.68893201840845	44.8	Middle	1	After 2000	<5	B	MORTGAGE	36 months	other	1	Fully Paid
11.1418617835794	18.05	0	9.74096862303835	11	9.46265430059017	63.7	Very Low	0	<2000	>10	B	OWN	36 months	credit_card	0	Fully Paid
10.5186731916264	8.69	0	8.79102985704596	9	8.28096440055337	31.3	Very Low	0	<2000	>10	B	OWN	36 months	debt_consolidation	1	Fully Paid
11.6351430976945	7.63	1	10.4631033404715	7	10.5169961104359	44.1	High	0	<2000	<10	B	RENT	36 months	debt_consolidation	0	Fully Paid
10.9150884642146	23.19	1	9.41735454136051	13	9.43300380805352	67.5	High	1	After 2000	<10	D or less	MORTGAGE	60 months	debt_consolidation	1	Fully Paid
13.3046849341983	7.82	1	10.4631033404715	12	12.4846887459682	66.4	Very Low	0	<1990	<5	B	MORTGAGE	36 months	other	1	Fully Paid
11.9183905730784	6.5	0	10.1266311038503	7	9.07268620667739	34.3	Low	1	After 2000	<10	D or less	MORTGAGE	36 months	other	1	Fully Paid
11.3385720778255	9.09	0	9.7981270368783	6	10.2949551510004	51.2	Very High	0	<2000	<10	A	RENT	36 months	debt_consolidation	0	Fully Paid
11.9183905730784	28.03	1	9.84294105266809	12	11.5033699561646	89.9	High	0	<1990	<10	B	RENT	36 months	debt_consolidation	0	Fully Paid
11.289781913656	7.84	0	9.39266192877014	16	9.44232472795587	51.1	Low	0	After 2000	<5	B	RENT	36 months	debt_consolidation	0	Fully Paid
11.7360690162844	10.35	2	10.3047772892338	12	10.186219895262	78.5	High	0	<1990	<5	C	MORTGAGE	36 months	credit_card	1	Fully Paid
11.4075649493124	12.27	0	8.98719682066197	4	10.4175080671986	80.6	High	0	<1990	<5	A	RENT	36 months	credit_card	0	Fully Paid
10.6454248972655	5.03	1	9.61580548008435	8	9.21741528564814	71.3	High	0	After 2000	<5	D or less	RENT	36 months	other	0	Fully Paid
10.5916221912725	3.05	0	8.29404964010203	9	8.10681603894705	26.7	High	0	After 2000	<5	C	RENT	36 months	debt_consolidation	1	Fully Paid
10.7579028806922	16.37	3	8.63052187672324	5	7.88870952418201	29.3	Very Low	0	After 2000	<5	D or less	RENT	36 months	credit_card	0	Charged Off
10.8197782844103	15.89	0	9.61580548008435	11	8.59248617545167	35	Very High	0	<1990	>10	B	RENT	36 months	debt_consolidation	0	Fully Paid
11.4058523725785	4.74	0	8.1605182474775	5	9.59723409449891	92.6	Very High	1	After 2000	>10	B	MORTGAGE	36 months	debt_consolidation	1	Fully Paid
11.5129254649702	13.8	0	10.0858091093301	7	10.6190075839478	81.5	Very Low	0	<2000	>10	A	MORTGAGE	36 months	credit_card	1	Fully Paid
10.961277846684	26.33	0	10.1444710219787	7	9.13410706597659	59	Very Low	1	After 2000	>10	C	RENT	36 months	debt_consolidation	1	Fully Paid
10.6689553946757	10.66	0	8.98719682066197	11	8.29779262638086	50.8	High	0	After 2000	<5	D or less	OWN	36 months	other	0	Charged Off
11.1272629841582	20.13	1	9.21034037197618	8	9.42601610844287	88	Very High	0	After 2000	<5	D or less	RENT	36 months	debt_consolidation	0	Fully Paid
11.2252433925184	11.98	0	9.5468126085974	13	9.54215893991605	71.5	Middle	0	After 2000	>10	B	MORTGAGE	36 months	credit_card	1	Fully Paid
11.0821425488778	16.71	2	9.90348755253613	8	9.03717675296699	80.9	Low	0	After 2000	>10	D or less	MORTGAGE	60 months	debt_consolidation	1	Charged Off
10.5966347330961	28.41	1	9.39266192877014	14	9.31488055125011	48.7	Very Low	0	After 2000	>10	C	MORTGAGE	36 months	credit_card	1	Charged Off
11.0020998412042	14.88	2	9.21034037197618	11	8.36334246659798	18.2	Very High	1	After 2000	<10	B	OWN	36 months	other	1	Fully Paid
11.2252433925184	15.5	2	9.10497985631836	16	8.18479265416508	21.9	Middle	1	After 2000	>10	C	MORTGAGE	36 months	debt_consolidation	1	Fully Paid
11.2515607008358	7.4	0	8.98719682066197	7	8.81966534934065	94	Very High	0	<2000	<10	B	RENT	36 months	debt_consolidation	0	Fully Paid
11.0821425488778	14.82	3	9.15904707758863	14	9.29053691397046	62.3	Low	0	<2000	<10	C	MORTGAGE	36 months	credit_card	1	Fully Paid
10.8197782844103	6.55	0	9.90348755253613	6	9.00233170824624	35.2	Very High	0	After 2000	<10	C	MORTGAGE	36 months	other	0	Fully Paid
10.68607316241	27.54	1	9.18502256399189	8	7.56475701290573	28	Middle	0	<2000	>10	D or less	MORTGAGE	36 months	debt_consolidation	0	Charged Off
11.47210347045	12.04	0	10.4631033404715	19	10.8119678623183	50.3	High	1	<1990	>10	D or less	MORTGAGE	60 months	credit_card	1	Fully Paid
10.9681982895286	16.23	1	10.1454528580909	11	9.53878043690013	38	Low	0	After 2000	<10	C	MORTGAGE	36 months	debt_consolidation	1	Charged Off
11.289781913656	12.54	1	10.0647557001323	7	10.3364381175792	92.9	Very High	0	<2000	>10	C	MORTGAGE	60 months	debt_consolidation	1	Fully Paid
10.581521095286	33.05	1	9.76852656710201	12	10.2212865238917	83	High	1	<2000	<5	D or less	RENT	36 months	credit_card	0	Fully Paid
11.8844890214027	21.19	3	9.95227771670556	17	10.0900915930594	55.8	Low	0	After 2000	<10	C	MORTGAGE	60 months	debt_consolidation	1	Charged Off
11.0821425488778	19.98	2	9.30565055178051	9	8.5336569174469	47.5	Middle	0	After 2000	<5	B	MORTGAGE	36 months	debt_consolidation	1	Fully Paid
11.2252433925184	32.93	2	10.2620357408565	18	10.8469264163293	91.4	Low	0	<2000	>10	D or less	MORTGAGE	60 months	debt_consolidation	1	Fully Paid
10.7144177687525	13.47	2	7.49554194388426	7	9.15988882848009	65.1	Middle	1	After 2000	<5	D or less	MORTGAGE	36 months	other	1	Fully Paid
11.2644641056717	15.89	0	10.168732279869	11	8.82688134413063	38.5	High	0	<2000	>10	C	RENT	36 months	debt_consolidation	0	Fully Paid
12.1806420106684	15.9	1	10.2399597891573	22	11.464323283131	60	High	0	<1990	>10	A	MORTGAGE	36 months	credit_card	1	Fully Paid
11.0508900053737	5.77	3	9.5468126085974	8	9.38731432244354	28.8	High	0	<2000	<10	C	MORTGAGE	36 months	credit_card	1	Fully Paid
11.5617156291397	16.24	3	10.2576593662567	12	9.4491997797304	24.1	High	1	<2000	>10	B	MORTGAGE	60 months	debt_consolidation	1	Fully Paid
9.90348755253613	11.46	0	8.10167774745457	4	8.927977461002	37.3	Very High	0	<2000	<10	D or less	RENT	36 months	other	0	Fully Paid
10.3089526606443	21.16	0	8.69951474821019	12	8.69165057315339	34.4	Middle	0	<2000	<10	B	MORTGAGE	36 months	debt_consolidation	1	Fully Paid
11.418614785499	14.15	0	10.3734911817819	9	10.4316716425983	92.7	High	0	<2000	<10	C	MORTGAGE	60 months	debt_consolidation	1	Fully Paid
11.0821425488778	13.62	0	9.21034037197618	14	8.92930284224307	23.7	Very Low	0	<1990	>10	A	MORTGAGE	36 months	credit_card	1	Fully Paid
11.3265958867787	14.33	1	8.51719319141624	16	9.36263218231844	73.7	Middle	0	After 2000	<5	B	RENT	36 months	debt_consolidation	0	Fully Paid
11.1562505210315	6.84	1	10.1266311038503	7	8.89836560695536	40.7	Middle	0	<2000	>10	C	MORTGAGE	36 months	debt_consolidation	1	Fully Paid
15.7814723229234	0.25	2	9.60407022386593	17	9.33706112475534	70.9	Low	0	<2000	>10	B	MORTGAGE	36 months	debt_consolidation	1	Fully Paid
10.6919449129004	10.77	3	9.60407022386593	8	9.02449260540567	33.1	Very Low	0	After 2000	<10	B	RENT	36 months	debt_consolidation	0	Fully Paid
10.9561257082943	27.73	0	9.90348755253613	12	10.4181657456176	61.7	Very High	0	<2000	<5	B	MORTGAGE	60 months	debt_consolidation	1	Fully Paid
10.7276629955025	17.63	0	9.91714387898361	9	9.31379908034441	56.3	High	1	After 2000	<5	C	RENT	36 months	debt_consolidation	0	Fully Paid
11.0020998412042	19.28	2	9.21034037197618	16	8.99578483784851	58.5	High	1	<1990	>10	D or less	RENT	36 months	debt_consolidation	1	Fully Paid
10.77895628989	29.55	3	9.31470038730042	10	9.50375597627572	59.1	Very Low	0	After 2000	<10	B	MORTGAGE	36 months	credit_card	1	Fully Paid
11.4616321705827	12.98	1	9.21034037197618	22	9.45407055689878	51.5	Very High	0	After 2000	<5	B	MORTGAGE	36 months	other	1	Fully Paid
11.3963916487143	15.47	0	10.1648898159674	10	10.7270707148758	65.7	Very High	0	<1990	>10	A	MORTGAGE	36 months	credit_card	1	Fully Paid
10.9331069697173	15.19	3	9.68034400122192	13	8.87738195465477	18.6	Very High	1	<2000	>10	C	RENT	60 months	debt_consolidation	1	Fully Paid
11.1418617835794	8.61	1	10.3089526606443	9	9.85791470724137	71	High	0	After 2000	<10	C	MORTGAGE	36 months	credit_card	1	Fully Paid
11.289781913656	13.73	0	10.3089526606443	12	11.0430018325247	68.1	Very High	1	<2000	>10	D or less	MORTGAGE	60 months	debt_consolidation	1	Charged Off
11.3504065354725	8.25	0	10.0858091093301	3	9.81885516169542	75.9	Very High	1	<1990	<10	C	RENT	60 months	debt_consolidation	0	Fully Paid
11.0020998412042	11.66	1	8.48673398393153	7	7.98344006300654	69.8	High	0	After 2000	<5	D or less	MORTGAGE	36 months	credit_card	0	Fully Paid
11.5129254649702	9.5	1	10.3734911817819	18	10.4740998000374	46.2	Middle	1	<2000	>10	D or less	MORTGAGE	60 months	credit_card	1	Fully Paid
9.95227771670556	8.1	0	8.6569551337914	6	8.78017265122765	16.7	High	0	After 2000	<5	B	MORTGAGE	36 months	credit_card	0	Fully Paid
11.5921062628447	26.82	0	10.0858091093301	16	9.72460009247646	73.7	Middle	0	<1990	>10	B	MORTGAGE	60 months	debt_consolidation	1	Fully Paid
10.8197782844103	11.18	1	9.86266555801587	9	9.65085082182715	74.3	High	0	After 2000	<10	D or less	RENT	36 months	debt_consolidation	0	Fully Paid
10.9681982895286	8.54	1	9.39266192877014	10	9.37763288975038	53.6	Middle	0	After 2000	<5	B	RENT	36 months	credit_card	0	Fully Paid
11.9183905730784	14.31	2	9.61580548008435	9	10.5065732547274	99.1	Very High	0	After 2000	<5	B	RENT	36 months	debt_consolidation	0	Fully Paid
10.4341158035983	17.51	0	9.38219062890284	9	10.2594122150842	78.7	Middle	0	<2000	>10	B	MORTGAGE	36 months	debt_consolidation	1	Fully Paid
11.5129254649702	22.96	3	9.61580548008435	11	9.9154161234014	70	Low	0	<2000	<10	B	MORTGAGE	36 months	debt_consolidation	1	Fully Paid
11.44008548857	28.46	0	10.4631033404715	8	12.8261570767315	98.3	Very High	0	<1990	>10	C	MORTGAGE	60 months	debt_consolidation	1	Fully Paid
10.8197782844103	34.26	0	9.86266555801587	9	9.39856116070113	37.3	Very Low	0	After 2000	<10	C	OWN	60 months	debt_consolidation	0	Charged Off
11.2705990942392	22.57	0	10.4170594019701	9	10.1327722086071	78.4	High	0	<2000	<5	D or less	MORTGAGE	60 months	other	1	Fully Paid
11.9183905730784	24.83	0	10.3089526606443	14	11.879032783864	41.2	High	0	<1990	<5	B	MORTGAGE	60 months	debt_consolidation	1	Fully Paid
11.2252433925184	10.91	0	10.0858091093301	7	8.96443983353936	34	Middle	0	<2000	<5	C	MORTGAGE	60 months	debt_consolidation	1	Fully Paid
11.805595078933	16.75	0	9.90348755253613	21	10.0319247417114	45.8	Very High	1	<2000	<5	A	MORTGAGE	36 months	credit_card	1	Fully Paid
11.6952470217642	18.54	1	8.85366542803745	15	10.3205517964876	64.3	Middle	0	<2000	>10	B	MORTGAGE	36 months	credit_card	1	Fully Paid
11.1516686115264	20.89	2	9.9281801651265	15	10.2449117934342	74	Low	0	<2000	<5	D or less	MORTGAGE	60 months	debt_consolidation	1	Fully Paid
11.8775685785581	8.87	2	9.568014816248	7	8.67470962929122	44	Very Low	1	After 2000	<10	D or less	MORTGAGE	36 months	other	1	Fully Paid
10.7144177687525	16.88	3	9.68034400122192	12	8.75856951099151	56.8	Middle	0	<2000	<5	D or less	RENT	60 months	debt_consolidation	1	Fully Paid
11.5617156291397	0.82	1	9.18502256399189	6	7.91352101728389	24	High	0	After 2000	<5	D or less	MORTGAGE	36 months	other	1	Fully Paid
11.6439537273766	6.34	2	9.95227771670556	7	9.24135442550535	56.4	Very Low	0	After 2000	>10	A	MORTGAGE	36 months	other	1	Charged Off
11.4616321705827	15.09	3	8.98719682066197	7	8.4156033356546	54.4	Very High	0	After 2000	<10	C	OWN	36 months	other	0	Fully Paid
11.1562505210315	26.18	1	9.61580548008435	9	8.6628507638386	73.2	Low	1	After 2000	>10	D or less	MORTGAGE	36 months	debt_consolidation	1	Fully Paid
11.289781913656	21.46	2	9.21034037197618	9	10.1125727465993	85.3	Very High	0	After 2000	<10	B	MORTGAGE	36 months	credit_card	1	Fully Paid
10.5966347330961	2.31	0	9.04192172035122	2	7.78945456608667	96.6	High	0	<2000	>10	D or less	RENT	36 months	other	0	Fully Paid
10.8197782844103	18.02	3	8.69951474821019	8	9.47093383873723	64.6	Very Low	0	<2000	<10	B	MORTGAGE	36 months	other	1	Fully Paid
11.6082356447746	18.32	1	10.2576593662567	13	10.3409679900763	72.9	High	0	<2000	<10	C	MORTGAGE	60 months	debt_consolidation	1	Fully Paid
11.4616321705827	19.52	1	10.3089526606443	22	10.1623070803028	78.7	Very Low	0	After 2000	>10	D or less	MORTGAGE	36 months	credit_card	1	Fully Paid
11.289781913656	2.72	0	8.69951474821019	5	8.69249013327323	32.2	Low	0	After 2000	<5	B	RENT	36 months	credit_card	0	Fully Paid
11.289781913656	29.09	0	9.25913053614561	17	10.5709322357437	90.5	High	0	<2000	>10	C	RENT	36 months	other	0	Charged Off
11.2252433925184	17.95	0	9.21034037197618	11	9.28126471031288	61.3	High	0	After 2000	>10	B	MORTGAGE	36 months	debt_consolidation	1	Fully Paid
10.7363966754712	14.74	2	9.9281801651265	8	9.52237353529179	42.6	Very High	1	<2000	<10	C	RENT	36 months	credit_card	0	Fully Paid
11.6082356447746	16.89	1	10.4602421081905	10	10.290177505318	51.4	Low	0	<2000	<10	C	MORTGAGE	60 months	debt_consolidation	1	Fully Paid
11.0666383623418	16.37	0	9.72615353725321	18	9.45124525286903	58.6	Middle	1	<2000	>10	C	MORTGAGE	60 months	debt_consolidation	1	Fully Paid
10.6689553946757	34.17	1	9.21034037197618	15	6.93828448401696	4.7	High	0	After 2000	<10	B	RENT	36 months	credit_card	0	Fully Paid
13.7642172635767	1.04	3	9.74096862303835	9	9.32883426602397	60.9	High	0	After 2000	>10	C	MORTGAGE	60 months	debt_consolidation	1	Fully Paid
11.1562505210315	32.5	1	8.74033674273045	18	9.98007815469784	58.8	Middle	0	<2000	>10	C	RENT	36 months	debt_consolidation	0	Fully Paid
11.3504065354725	7.08	0	9.39889247852077	8	9.25186611880468	95.2	Low	0	After 2000	<10	B	RENT	36 months	debt_consolidation	0	Fully Paid
11.289781913656	18.39	2	10.0858091093301	14	9.27547246691396	34.3	Very High	0	After 2000	<10	B	MORTGAGE	60 months	debt_consolidation	1	Fully Paid
10.7144177687525	20.8	1	9.35010231435134	6	8.27944348771267	60.6	Middle	1	<2000	>10	C	MORTGAGE	36 months	debt_consolidation	1	Fully Paid
10.5966347330961	8.22	1	9.7981270368783	11	9.31703999063524	61.5	High	1	<2000	<10	D or less	RENT	60 months	debt_consolidation	0	Fully Paid
11.0666383623418	12.96	0	9.39266192877014	14	8.08085641964099	12	Low	0	After 2000	<10	A	MORTGAGE	36 months	debt_consolidation	1	Fully Paid
11.6952470217642	16.67	1	7.86326672400957	17	9.88364192431542	22.4	Middle	0	<2000	>10	A	MORTGAGE	36 months	other	1	Fully Paid
11.4075649493124	17.67	3	8.51719319141624	18	9.16576132857822	51.7	High	0	<2000	>10	C	RENT	36 months	other	0	Fully Paid
11.3504065354725	10.33	0	9.5468126085974	6	9.94290055489296	60.5	High	0	After 2000	<5	B	RENT	36 months	debt_consolidation	0	Fully Paid
11.4075649493124	10.88	0	9.21034037197618	6	10.1235864736641	89	Very High	0	<1990	>10	B	MORTGAGE	36 months	debt_consolidation	0	Fully Paid
11.0348896640272	10.63	0	9.21034037197618	13	9.36828385004214	66.9	High	0	After 2000	>10	C	RENT	36 months	other	0	Fully Paid
11.0348896640272	26.5	0	10.2035921449865	11	9.69640188059556	67.2	Middle	1	<2000	>10	D or less	MORTGAGE	60 months	debt_consolidation	1	Fully Paid
11.0666383623418	19.46	1	9.86266555801587	6	7.60190195987517	30.3	Very Low	1	<2000	>10	C	MORTGAGE	60 months	debt_consolidation	1	Fully Paid
10.4458118433615	6.74	0	7.60090245954208	8	8.9987547694957	24.8	Very Low	0	After 2000	>10	B	RENT	36 months	debt_consolidation	0	Fully Paid
10.9150884642146	17.24	3	9.62410428289904	7	10.5334020256792	62.2	Low	1	<2000	<5	D or less	MORTGAGE	36 months	other	1	Fully Paid
10.1658518170036	23.86	0	9.07394774707063	7	9.18604767940714	66.8	Low	0	After 2000	<10	C	RENT	36 months	debt_consolidation	0	Fully Paid
10.9681982895286	12.06	1	9.82552601106642	6	9.61866804569782	75.2	Very High	0	After 2000	<5	B	RENT	36 months	credit_card	0	Fully Paid
11.0666383623418	33.6	0	8.95544812234739	7	10.4224599014379	100.6	Very High	0	<2000	>10	B	MORTGAGE	36 months	credit_card	1	Fully Paid
10.77895628989	10.8	0	9.68657455097255	8	9.36177307573639	30.1	Low	1	After 2000	<10	C	RENT	60 months	credit_card	1	Fully Paid
10.9331069697173	24.79	1	9.90348755253613	10	9.57275879054198	93.3	High	1	<1990	<10	D or less	RENT	60 months	credit_card	1	Fully Paid
11.0020998412042	19.38	0	9.76422548520262	7	9.60231488990185	94.3	Middle	0	After 2000	>10	D or less	RENT	60 months	credit_card	0	Fully Paid
11.6082356447746	16.81	1	9.90348755253613	15	9.3888212293842	44.1	Middle	0	<1990	>10	A	MORTGAGE	36 months	debt_consolidation	1	Fully Paid
11.0635084693329	24.22	2	10.2470772569262	16	10.7963868249529	67.2	Very High	0	<2000	>10	D or less	MORTGAGE	60 months	debt_consolidation	1	Charged Off
11.8493977015914	18.67	3	10.4631033404715	15	10.5120839626932	69.5	Very High	0	<2000	>10	D or less	MORTGAGE	60 months	debt_consolidation	1	Fully Paid
11.0020998412042	24.34	0	9.39266192877014	14	10.0186003596366	65.6	High	0	After 2000	<5	B	MORTGAGE	36 months	debt_consolidation	0	Fully Paid
10.9744374063875	11.19	3	9.21034037197618	9	8.98894529119609	42.6	Very High	0	<2000	<5	C	RENT	36 months	debt_consolidation	0	Charged Off
11.1844213979982	23.24	0	8.1886891244442	15	10.7062287747234	87.3	Low	0	<2000	<10	B	MORTGAGE	36 months	credit_card	1	Fully Paid
10.6454248972655	22.74	2	9.25913053614561	18	9.32384761276978	38.2	Very Low	1	<2000	>10	C	RENT	36 months	debt_consolidation	0	Fully Paid
11.4075649493124	13.45	2	9.68034400122192	12	10.6945324713725	81.5	High	0	After 2000	<10	B	MORTGAGE	36 months	credit_card	1	Charged Off
11.4616321705827	25.44	1	8.47637119689598	15	10.5975842821317	97.6	Very High	0	<2000	>10	B	MORTGAGE	36 months	debt_consolidation	1	Fully Paid
11.2252433925184	12.16	0	7.60090245954208	8	7.8898337513943	86.1	Middle	1	<2000	>10	C	MORTGAGE	36 months	debt_consolidation	1	Fully Paid
11.7360690162844	29.88	1	10.2399597891573	19	10.1167827677955	87.2	Low	0	<2000	<5	D or less	MORTGAGE	60 months	debt_consolidation	1	Charged Off
10.8197782844103	14.35	0	8.85366542803745	10	8.76076662424196	58	Very Low	0	<2000	<5	D or less	MORTGAGE	60 months	debt_consolidation	0	Fully Paid
11.0020998412042	28.5	0	10.1266311038503	14	9.39182824802156	43.1	Middle	0	<1990	<10	C	MORTGAGE	36 months	debt_consolidation	1	Charged Off
11.1409918400709	5.97	2	9.21034037197618	15	9.21293699782345	51.9	High	1	After 2000	<5	D or less	RENT	36 months	other	0	Fully Paid
11.6552927062571	24.77	0	8.34283980427146	12	10.2701078768207	83.4	High	0	After 2000	>10	B	MORTGAGE	36 months	credit_card	1	Fully Paid
10.5584135202759	5.55	2	8.51719319141624	6	8.42441979126388	97	High	0	After 2000	<5	D or less	RENT	60 months	other	0	Charged Off
11.1124478983731	18.52	0	9.21034037197618	22	9.36022482151347	23.5	High	0	<1990	>10	A	MORTGAGE	36 months	debt_consolidation	1	Fully Paid
10.4912742174382	18.83	1	9.35010231435134	9	8.87919392811032	48.5	Low	0	<2000	<10	B	MORTGAGE	36 months	debt_consolidation	1	Charged Off
10.7937217420905	31.37	0	9.97114620100994	9	9.5805927243286	63.2	Very High	0	After 2000	<10	D or less	RENT	60 months	debt_consolidation	0	Charged Off
11.289781913656	10.09	1	10.3481733737976	13	9.90842534156575	69.5	High	0	<2000	<10	C	MORTGAGE	36 months	credit_card	1	Fully Paid
10.8197782844103	24.82	0	10.0100972875944	9	10.2006619301713	61.1	Low	1	<2000	<10	C	MORTGAGE	60 months	credit_card	1	Charged Off
11.3504065354725	24.27	2	9.68034400122192	11	9.46280968867222	58.2	Low	1	<2000	>10	B	MORTGAGE	36 months	debt_consolidation	1	Fully Paid
10.5680294760857	16.42	0	9.503009985939	20	8.94193791425636	52	Very Low	0	After 2000	<5	C	RENT	36 months	credit_card	0	Fully Paid
10.1266311038503	29.57	0	8.98719682066197	14	9.06923753099818	29.2	High	1	<2000	>10	B	MORTGAGE	36 months	debt_consolidation	1	Fully Paid
10.4631033404715	29.18	1	8.85366542803745	6	8.81060879571578	61.5	High	1	After 2000	<5	D or less	RENT	36 months	debt_consolidation	0	Fully Paid
11.5898865061064	8	0	9.7981270368783	7	9.56050416429926	67.9	Low	0	<2000	<5	B	MORTGAGE	36 months	other	1	Fully Paid
11.0220985277109	28.17	3	7.68478394352278	8	10.1222615713324	72.1	Very High	0	After 2000	<10	B	MORTGAGE	36 months	other	1	Fully Paid
11.4075649493124	13.63	0	9.7981270368783	7	10.1567722607623	59.5	Low	0	<2000	>10	C	MORTGAGE	60 months	other	1	Fully Paid
11.8350089641393	14.11	1	9.32366905728319	8	10.0465483953768	88.8	Very High	0	After 2000	<10	B	MORTGAGE	36 months	other	1	Fully Paid
10.77895628989	25.12	0	9.72615353725321	10	9.87297679733111	51.9	Very Low	1	<1990	<5	B	MORTGAGE	60 months	credit_card	1	Fully Paid
11.6082356447746	10.24	0	10.0858091093301	18	9.64134326387219	42.7	High	0	After 2000	<5	C	RENT	60 months	credit_card	1	Fully Paid
11.2252433925184	9.71	2	7.82404601085629	9	8.60685106334677	53.5	Middle	0	<2000	<10	D or less	RENT	36 months	other	0	Fully Paid
11.2252433925184	26.75	2	9.99879773234045	20	10.0349543152784	62.5	Middle	1	After 2000	<5	C	RENT	36 months	debt_consolidation	0	Fully Paid
11.3504065354725	14.13	0	10.4631033404715	10	10.9598532212758	61.7	Very High	0	<2000	>10	C	MORTGAGE	60 months	debt_consolidation	1	Fully Paid
11.7199396343546	14.65	0	9.39266192877014	10	10.2596573689194	90.1	Very High	0	<2000	<10	B	RENT	36 months	debt_consolidation	0	Fully Paid
11.0020998412042	31.98	0	10.1849000119743	9	10.5452888057445	67.7	Very Low	0	<1990	>10	B	RENT	36 months	debt_consolidation	0	Fully Paid
11.1844213979982	15.94	0	9.20783724175806	10	9.23307985894567	81.8	Very High	1	<2000	<5	B	MORTGAGE	36 months	credit_card	1	Fully Paid
11.3385720778255	7.01	1	9.39266192877014	10	9.86962048302455	56.2	Middle	0	<2000	<10	B	OWN	36 months	debt_consolidation	1	Fully Paid
11.1272629841582	15.02	0	9.41328121597287	16	9.86016242779775	43.3	High	0	<1990	>10	A	OWN	36 months	debt_consolidation	1	Fully Paid
11.3504065354725	8.01	3	9.25913053614561	13	8.9838161125025	43.6	Low	0	After 2000	>10	B	MORTGAGE	36 months	credit_card	1	Charged Off
10.4631033404715	33.43	0	9.36734412078585	10	9.00183909739884	71.8	High	0	After 2000	<5	C	RENT	36 months	debt_consolidation	0	Fully Paid
10.7144177687525	27.98	2	9.86266555801587	17	9.93051889158716	25.3	High	0	<1990	>10	B	RENT	36 months	debt_consolidation	0	Fully Paid
11.2118203721863	12.37	0	9.21034037197618	13	8.40559101483493	91.3	High	1	After 2000	<5	D or less	RENT	36 months	debt_consolidation	0	Fully Paid
11.0020998412042	14.38	1	9.39266192877014	11	9.05777177333158	39.4	Very Low	0	<1990	>10	B	RENT	36 months	credit_card	0	Fully Paid
11.7360690162844	8.2	3	9.61580548008435	25	9.79528968205814	40.5	Low	0	<2000	<5	B	RENT	36 months	credit_card	0	Fully Paid
11.7752897294377	16.31	0	9.39266192877014	14	9.64484634886876	71.8	Low	0	After 2000	<5	A	MORTGAGE	36 months	credit_card	1	Fully Paid
10.4631033404715	20.78	1	7.82404601085629	10	7.66340766489348	28	Low	0	After 2000	<5	C	MORTGAGE	36 months	other	1	Fully Paid
11.3385720778255	10.57	0	9.21034037197618	5	9.24028744834414	72.6	Very High	0	<1990	<10	A	MORTGAGE	36 months	debt_consolidation	1	Fully Paid
11.1562505210315	6.7	2	10.3513733765282	17	9.21542741102474	23.2	Very Low	0	After 2000	>10	C	MORTGAGE	60 months	other	1	Charged Off
10.4631033404715	22.97	0	9.21034037197618	6	6.26530121273771	6.2	Very High	0	After 2000	<10	B	RENT	36 months	debt_consolidation	0	Fully Paid
11.0020998412042	12.4	2	9.9617564606601	4	9.16743287096491	82.6	Very Low	0	<2000	<5	D or less	RENT	60 months	credit_card	0	Fully Paid
10.5966347330961	4.47	0	8.98719682066197	6	8.17751582384608	79.1	High	0	After 2000	<5	C	RENT	36 months	credit_card	0	Fully Paid
12.3458345879053	9.96	1	10.3734911817819	8	11.1107300057297	97.7	Very High	0	After 2000	<10	C	MORTGAGE	36 months	other	1	Fully Paid
11.2515607008358	16.21	2	9.38429367909962	18	10.3623354372094	48	Middle	0	<2000	<10	B	RENT	36 months	debt_consolidation	1	Charged Off
11.1519269019323	7.2	0	9.11052003669397	10	9.3492323708428	63.1	Very High	0	<1990	>10	B	MORTGAGE	36 months	credit_card	1	Fully Paid
10.8197782844103	25.99	2	9.21034037197618	11	9.07840770071536	71.8	Middle	0	<2000	<10	B	MORTGAGE	36 months	debt_consolidation	1	Charged Off
11.6952470217642	11.61	0	8.51719319141624	7	5.7268477475872	1.1	High	0	<2000	<10	B	RENT	36 months	other	0	Fully Paid
11.0821425488778	14.44	0	9.47270463644367	7	8.33110454805304	31.4	Low	1	After 2000	<5	B	MORTGAGE	36 months	debt_consolidation	1	Fully Paid
11.2252433925184	16.88	2	9.5468126085974	10	9.64101828255575	51.3	Very Low	0	After 2000	<10	B	MORTGAGE	36 months	debt_consolidation	1	Fully Paid
11.275936506834	12.78	2	9.61580548008435	9	8.92065629685373	53.1	Middle	1	<2000	<5	A	MORTGAGE	36 months	credit_card	1	Fully Paid
11.881304646313	12.82	0	10.4341158035983	9	9.95356260516843	77.6	Low	0	<2000	<5	C	OWN	36 months	debt_consolidation	0	Fully Paid
11.47210347045	32.58	3	9.7981270368783	23	10.3909319534642	47.1	Very High	0	After 2000	>10	C	MORTGAGE	60 months	other	1	Charged Off
11.2384886192685	14.61	1	9.7981270368783	16	9.84718171632503	64.5	High	1	<2000	>10	C	MORTGAGE	60 months	debt_consolidation	1	Fully Paid
11.5617156291397	6.87	1	9.95227771670556	10	9.8004022244528	51.8	Middle	1	<2000	<10	D or less	OWN	60 months	debt_consolidation	0	Charged Off
11.0587951848808	17.06	0	9.21034037197618	7	8.19973896063079	53.5	Very High	0	After 2000	<5	B	RENT	36 months	debt_consolidation	0	Fully Paid
11.0821425488778	13.61	1	8.98719682066197	11	9.12988924757856	30.4	Very High	0	<2000	>10	B	MORTGAGE	36 months	credit_card	1	Fully Paid
11.1518551612891	28.44	2	9.55570155601464	19	10.2024062569139	80.3	Low	0	<1990	<10	C	MORTGAGE	36 months	debt_consolidation	1	Fully Paid
11.7360690162844	13.25	0	8.98719682066197	14	10.0230467875938	54.4	Very High	0	<1990	<10	A	MORTGAGE	36 months	debt_consolidation	1	Fully Paid
11.0821425488778	13.39	2	10.1648898159674	8	8.7220913023891	93	Very High	0	<2000	<5	D or less	RENT	36 months	credit_card	0	Charged Off
11.0020998412042	12.4	1	9.82552601106642	11	8.85936344915209	12.4	Very Low	0	After 2000	>10	A	MORTGAGE	36 months	debt_consolidation	1	Fully Paid
10.7144177687525	29.86	2	9.21034037197618	21	9.42851158166383	52.9	High	0	After 2000	<5	B	RENT	36 months	credit_card	0	Fully Paid
11.1562505210315	23.69	0	9.61580548008435	12	9.97198696896082	68.9	Very Low	0	<2000	>10	D or less	RENT	60 months	debt_consolidation	0	Fully Paid
11.3504065354725	16.69	0	10.2399597891573	6	9.29118275982028	82.1	Low	1	After 2000	<10	B	MORTGAGE	36 months	debt_consolidation	1	Fully Paid
11.7752897294377	21.51	0	10.4631033404715	12	10.1816115921758	83.6	Middle	0	<1990	>10	B	MORTGAGE	36 months	debt_consolidation	1	Fully Paid
11.7142650275999	9.41	0	10.3089526606443	12	10.0936119213931	33.4	Very High	0	<2000	<5	D or less	RENT	36 months	other	0	Fully Paid
11.0348896640272	18.8	3	8.90585118120802	18	9.73654709778048	35.7	Very Low	0	<2000	<5	B	MORTGAGE	36 months	debt_consolidation	1	Fully Paid
10.8197782844103	19.15	1	9.74096862303835	13	9.77166897791528	33.4	Low	0	After 2000	>10	B	MORTGAGE	36 months	credit_card	0	Fully Paid
11.0821425488778	23.54	0	9.03598698483141	10	10.005863619153	80.6	High	0	<2000	<10	B	RENT	36 months	credit_card	0	Fully Paid
11.5129254649702	27.49	3	10.4326441329868	15	10.6287146265595	74.7	High	0	After 2000	<10	C	MORTGAGE	60 months	credit_card	1	Fully Paid
10.8589989975636	21.37	3	8.1886891244442	9	7.4899708988348	68.8	High	0	After 2000	<5	D or less	OWN	36 months	other	0	Fully Paid
11.7999673325346	18.67	3	10.3089526606443	17	9.73631073306863	70.5	Middle	0	<2000	>10	D or less	RENT	36 months	debt_consolidation	0	Fully Paid
10.4631033404715	23.62	1	9.21034037197618	6	7.90174751852014	56.3	High	0	After 2000	<5	D or less	RENT	36 months	debt_consolidation	0	Fully Paid
10.4042628404486	6.62	0	9.11877317845069	7	8.55313931818971	51.3	Very High	0	<2000	<10	C	MORTGAGE	36 months	debt_consolidation	1	Fully Paid
11.1345890242503	6.7	0	9.95227771670556	9	9.09054280852059	40.1	Very High	0	After 2000	<10	B	RENT	36 months	credit_card	1	Fully Paid
11.5129254649702	18.6	1	8.98719682066197	11	9.1866622446216	36.2	High	1	<2000	<5	A	MORTGAGE	36 months	credit_card	1	Fully Paid
11.289781913656	11.52	1	9.76995615991161	8	10.292586123224	89.4	High	1	After 2000	>10	D or less	MORTGAGE	36 months	other	1	Fully Paid
10.5966347330961	25.8	1	9.68034400122192	11	9.0808010006212	67.6	High	1	<2000	>10	D or less	RENT	60 months	other	1	Fully Paid
11.1198827287125	20.25	3	9.13237883050647	10	9.07760865952222	75.5	High	0	After 2000	<10	B	MORTGAGE	36 months	debt_consolidation	1	Fully Paid
10.3417424834673	21.83	0	6.90775527898214	11	8.94076013488838	83	Very Low	0	After 2000	>10	D or less	MORTGAGE	36 months	other	0	Fully Paid
11.0348896640272	1.34	0	8.9226582995244	3	8.29479935899257	48.2	Low	0	<2000	<5	B	MORTGAGE	36 months	debt_consolidation	0	Fully Paid
11.9183905730784	7.28	1	9.95227771670556	8	9.78830114272701	23.6	High	0	After 2000	<5	A	MORTGAGE	36 months	debt_consolidation	1	Fully Paid
11.5617156291397	4.97	2	9.21034037197618	6	8.98757175036705	48.2	High	0	<2000	>10	B	RENT	36 months	credit_card	1	Charged Off
11.9183905730784	10.06	0	9.61580548008435	9	10.6941243543733	85.6	High	0	<2000	>10	A	RENT	36 months	debt_consolidation	0	Fully Paid
10.77895628989	11.95	2	9.35010231435134	5	8.29754352935628	80.3	High	0	After 2000	<10	D or less	RENT	36 months	debt_consolidation	0	Fully Paid
11.7360690162844	8.98	1	10.2399597891573	13	9.21114005214675	21.7	Low	0	<2000	>10	C	RENT	60 months	debt_consolidation	1	Fully Paid
12.3758154201173	17.08	0	10.2399597891573	14	10.5814957142533	91	High	0	<2000	>10	B	RENT	36 months	debt_consolidation	0	Fully Paid
10.4341158035983	27.28	0	9.09099361434362	20	8.87654455055838	25.9	High	0	<2000	<10	B	RENT	36 months	debt_consolidation	0	Fully Paid
11.3621025752356	25.07	3	10.1266311038503	16	10.29630636561	62.8	Low	0	<2000	<10	C	RENT	60 months	debt_consolidation	0	Fully Paid
11.982929094216	9.85	0	9.61580548008435	14	10.3106844934891	60.6	Very High	1	<2000	>10	A	MORTGAGE	36 months	debt_consolidation	1	Fully Paid
10.4042628404486	32.36	1	9.28266103355581	15	9.54973690011464	51.3	High	1	After 2000	<10	C	RENT	36 months	debt_consolidation	0	Fully Paid
11.1562505210315	22.44	1	9.21034037197618	14	9.73973256531601	67.6	Very Low	0	<2000	>10	B	MORTGAGE	36 months	other	1	Charged Off
11.2515607008358	18.39	3	10.0858091093301	13	9.99136105778637	69.5	Very High	0	<2000	<10	D or less	MORTGAGE	60 months	debt_consolidation	1	Charged Off
10.5453414387085	20.49	0	9.21034037197618	4	9.25224977505339	66.4	Very Low	0	<2000	<10	B	OWN	36 months	debt_consolidation	0	Fully Paid
11.289781913656	33.4	2	9.28961355287069	17	11.0341151706362	64.4	Low	0	<2000	<10	A	MORTGAGE	36 months	debt_consolidation	1	Fully Paid
11.7199396343546	14.87	1	10.4631033404715	10	10.0592084275329	44	High	0	<2000	<5	B	RENT	36 months	debt_consolidation	0	Charged Off
11.1213040886827	6.44	0	9.10497985631836	5	8.81996090128606	87.9	Middle	0	<2000	<10	C	MORTGAGE	36 months	credit_card	1	Fully Paid
10.9508065468167	27.47	0	9.86266555801587	9	8.50855599802057	34.9	Low	1	<1990	<5	D or less	OWN	60 months	debt_consolidation	1	Charged Off
11.5129254649702	13.14	0	9.21034037197618	5	9.25129035830514	86.1	Middle	0	<1990	>10	B	MORTGAGE	36 months	debt_consolidation	1	Fully Paid
11.0508900053737	10.3	0	9.90348755253613	10	10.406139865613	42.2	Low	0	<2000	>10	B	MORTGAGE	36 months	debt_consolidation	1	Fully Paid
11.2252433925184	27.04	0	10.4170594019701	14	10.6552101980003	85.2	Very Low	1	<2000	<10	D or less	MORTGAGE	60 months	credit_card	1	Fully Paid
10.3089526606443	33.48	3	9.21034037197618	13	7.03174125876313	8.4	Middle	0	<2000	<5	B	RENT	36 months	debt_consolidation	0	Fully Paid
10.5966347330961	11.82	0	9.21034037197618	10	8.5131851700187	74.3	High	1	<2000	>10	C	RENT	36 months	debt_consolidation	1	Fully Paid
11.289781913656	15.69	2	10.0858091093301	21	10.1228640172811	53.6	Middle	0	<2000	<10	B	MORTGAGE	36 months	credit_card	1	Fully Paid
10.5966347330961	13.32	0	9.04782144247841	18	8.82893352896109	61.5	High	0	After 2000	<10	D or less	RENT	36 months	other	0	Fully Paid
10.4631033404715	13.1	0	9.16951837745593	8	8.75431854025087	32.3	High	1	<2000	<5	B	RENT	36 months	debt_consolidation	0	Fully Paid
11.0020998412042	18.57	0	9.21034037197618	15	10.6247361632069	84.3	Very Low	1	<1990	<5	C	MORTGAGE	36 months	other	1	Fully Paid
11.2118203721863	32.53	1	9.88964214571408	14	10.6018958690175	62.8	High	0	<2000	<5	B	MORTGAGE	36 months	debt_consolidation	0	Fully Paid
11.4075649493124	14.64	1	9.39266192877014	8	8.84014587794994	71.9	Very High	0	After 2000	<10	B	MORTGAGE	36 months	debt_consolidation	1	Fully Paid
11.3126191475588	19.22	0	7.49554194388426	14	10.1522208748493	91.3	High	1	<2000	<5	B	MORTGAGE	36 months	debt_consolidation	1	Fully Paid
11.5617156291397	11.85	1	8.9226582995244	21	10.4028072361159	62.3	Middle	0	<2000	<10	B	MORTGAGE	36 months	debt_consolidation	1	Fully Paid
11.2099537662961	6.25	0	9.86266555801587	17	9.33052053223229	52	Very Low	1	<2000	<10	B	MORTGAGE	36 months	debt_consolidation	1	Fully Paid
11.0348896640272	9.93	0	9.85613385615266	22	9.68402471906149	71.4	Low	0	After 2000	<10	D or less	MORTGAGE	60 months	credit_card	0	Charged Off
10.5966347330961	19.03	1	9.03598698483141	9	8.96584549475094	37.6	Very High	1	After 2000	<10	C	RENT	36 months	debt_consolidation	0	Fully Paid
11.1124478983731	12.97	3	9.28730141311231	10	8.33423142973486	18.5	Low	1	<1990	<5	B	MORTGAGE	36 months	debt_consolidation	1	Fully Paid
9.83627880284268	10.27	0	8.08641027532378	6	9.13572457859539	64.9	High	0	After 2000	<5	D or less	RENT	36 months	credit_card	0	Fully Paid
11.5823395810545	8.46	0	9.7981270368783	10	9.43922739791746	52	Low	0	<1990	<5	B	MORTGAGE	36 months	debt_consolidation	1	Fully Paid
11.6952470217642	16.42	0	9.95227771670556	16	10.6623990651204	56.7	Low	1	<2000	>10	B	MORTGAGE	60 months	debt_consolidation	1	Fully Paid
10.9150884642146	8.27	0	9.51229510371468	6	9.33122968925164	46.6	High	0	<2000	<10	B	RENT	36 months	credit_card	0	Fully Paid
10.3089526606443	24.6	3	8.69951474821019	24	9.12750209366718	42.6	High	0	After 2000	<10	D or less	RENT	36 months	debt_consolidation	0	Fully Paid
11.2644641056717	6.26	0	10.3089526606443	5	9.5823865705389	73.6	High	1	<2000	>10	C	RENT	36 months	debt_consolidation	1	Fully Paid
10.6837065249274	27.77	0	9.33476795035124	10	9.9394819127595	86.8	Very Low	1	After 2000	<10	C	RENT	36 months	credit_card	0	Fully Paid
12.1281111040605	7.48	1	10.1266311038503	14	10.3479169306624	66.8	Very High	1	<2000	>10	B	MORTGAGE	36 months	debt_consolidation	1	Fully Paid
11.6801333839541	18.53	3	8.88183630500415	12	9.50181524266666	62.3	High	0	<2000	>10	D or less	RENT	60 months	other	1	Charged Off
10.5453414387085	12.38	3	8.46589989702869	13	8.10046489102936	34.3	Middle	0	After 2000	<10	D or less	OWN	36 months	other	0	Fully Paid
11.3963916487143	29.27	0	10.1266311038503	7	9.41123831434307	85.5	Very High	0	<1990	<10	D or less	MORTGAGE	60 months	debt_consolidation	1	Fully Paid
10.9681982895286	10.18	2	9.10219821335648	9	8.57035473953047	35.2	Low	0	After 2000	>10	D or less	MORTGAGE	36 months	other	1	Fully Paid
11.8844890214027	15.64	2	10.4631033404715	15	10.4172388922183	38.6	High	0	<2000	<10	B	MORTGAGE	36 months	debt_consolidation	1	Fully Paid
10.9331069697173	22.31	0	7.68478394352278	18	9.61813609542263	45.2	Very Low	0	<2000	<5	A	MORTGAGE	36 months	other	1	Fully Paid
11.4075649493124	32.08	0	10.4631033404715	9	10.6390474617277	85.7	Middle	0	<2000	<5	C	MORTGAGE	36 months	debt_consolidation	1	Fully Paid
11.4616321705827	7.92	0	8.98719682066197	5	8.95660873889395	83.4	High	0	<2000	>10	B	RENT	36 months	credit_card	0	Fully Paid
11.9183905730784	19.52	2	9.39266192877014	12	10.7712390887456	91.2	Very High	0	<2000	>10	B	MORTGAGE	36 months	debt_consolidation	1	Fully Paid
11.1562505210315	11.9	2	8.69951474821019	7	8.68389336730723	49.6	Very High	1	After 2000	>10	D or less	RENT	36 months	debt_consolidation	0	Fully Paid
11.9183905730784	7.59	2	8.29404964010203	17	9.42496776352205	13.2	High	1	<2000	<10	D or less	RENT	36 months	other	0	Fully Paid
11.1704351560235	5.29	0	8.88183630500415	4	5.81413053182507	12	Very Low	1	<2000	<10	D or less	MORTGAGE	36 months	other	1	Fully Paid
10.9150884642146	23.74	0	9.21034037197618	12	9.27650257422985	74.2	Very Low	0	<2000	<5	B	RENT	36 months	debt_consolidation	0	Fully Paid
11.7360690162844	4.28	0	9.57498348556409	7	8.13651825211529	55.1	High	1	<2000	>10	B	MORTGAGE	36 months	debt_consolidation	1	Fully Paid
11.8635823365834	7.85	0	9.6339727840398	6	9.82341567777057	73.8	Very High	0	After 2000	<5	B	RENT	36 months	debt_consolidation	0	Fully Paid
11.4075649493124	16.2	2	10.4631033404715	8	9.59662266066757	69.4	Low	0	After 2000	>10	D or less	OWN	60 months	debt_consolidation	1	Fully Paid
11.6784399034478	16.16	0	10.0168162378431	8	10.2947523112432	98.3	High	0	<2000	>10	A	MORTGAGE	36 months	debt_consolidation	1	Fully Paid
11.3504065354725	13.85	1	10.1266311038503	13	9.31991200840547	56.4	High	1	<2000	>10	D or less	RENT	60 months	credit_card	1	Fully Paid
11.289781913656	22.37	3	10.1266311038503	13	8.42002127966396	18	Low	0	<2000	>10	C	MORTGAGE	60 months	debt_consolidation	1	Charged Off
10.8589989975636	5.86	0	7.37775890822787	5	8.76857428414169	78.4	High	0	<2000	<10	C	RENT	36 months	debt_consolidation	1	Fully Paid
10.5453414387085	23.73	0	9.74390548271166	18	9.16199011103514	55.1	Middle	0	<2000	<5	D or less	MORTGAGE	60 months	debt_consolidation	1	Charged Off
10.3089526606443	34.12	0	9.21034037197618	11	9.84982302795044	55.1	Middle	0	<2000	<10	B	OWN	36 months	credit_card	1	Fully Paid
10.9331069697173	6.43	0	9.39266192877014	8	9.14409372615726	53.2	High	0	<2000	<10	B	RENT	36 months	credit_card	1	Fully Paid
11.6082356447746	23.18	3	10.4631033404715	7	11.4939974550847	61.3	Low	0	<1990	<10	B	MORTGAGE	36 months	credit_card	1	Fully Paid
11.7117763237154	18.15	2	9.68034400122192	15	9.57143553234841	61.6	Very Low	1	After 2000	<10	C	RENT	60 months	debt_consolidation	0	Charged Off
11.2644641056717	2.34	0	9.21034037197618	6	8.33615081612066	83.4	Middle	0	<2000	<5	D or less	MORTGAGE	36 months	other	1	Fully Paid
10.8197782844103	21.96	0	8.98719682066197	15	10.0503546283457	40.6	Very High	0	<1990	<5	A	MORTGAGE	36 months	credit_card	1	Fully Paid
11.289781913656	14.35	0	7.97246601597457	7	8.76076662424196	60.9	Very Low	0	After 2000	<10	C	MORTGAGE	36 months	other	1	Fully Paid
10.9150884642146	19.33	1	8.98719682066197	10	8.56274000637221	72.7	Very Low	1	After 2000	<10	C	MORTGAGE	36 months	other	1	Fully Paid
11.3963916487143	20.82	2	9.61580548008435	12	9.74560491761919	50.8	Very High	0	<1990	>10	B	RENT	36 months	debt_consolidation	0	Fully Paid
11.1562505210315	12.1	3	9.21034037197618	13	7.94200680848986	28.4	Very High	1	<2000	>10	C	MORTGAGE	36 months	debt_consolidation	1	Fully Paid
10.1266311038503	5.09	1	6.90775527898214	4	7.21964204013074	52.5	Low	1	<2000	<5	D or less	RENT	36 months	other	1	Fully Paid
10.3975738522978	33.64	0	9.21034037197618	9	9.10675605571961	61.8	Low	0	After 2000	>10	C	RENT	36 months	credit_card	0	Charged Off
10.9150884642146	10.84	0	9.68034400122192	14	8.83419131820207	19.3	Low	1	After 2000	<5	D or less	MORTGAGE	60 months	other	1	Charged Off
10.5186731916264	29.42	3	9.04782144247841	13	8.90150275745161	41.5	High	0	After 2000	<10	C	MORTGAGE	36 months	debt_consolidation	1	Fully Paid
11.0020998412042	20.71	0	9.21034037197618	4	8.18283871076603	68.8	High	0	After 2000	>10	B	OWN	36 months	debt_consolidation	0	Fully Paid
11.0744205027839	22.95	0	10.2620357408565	8	9.3940775929113	93.9	Middle	0	After 2000	>10	D or less	MORTGAGE	60 months	debt_consolidation	1	Fully Paid
10.7579028806922	19.05	0	9.52515111181622	9	9.59478611286027	57.6	High	0	<2000	<10	B	RENT	36 months	credit_card	0	Fully Paid
11.8844890214027	23.78	2	10.0858091093301	11	10.9890652589338	88.4	High	0	<2000	<10	B	MORTGAGE	36 months	credit_card	1	Fully Paid
11.7519423654407	17.02	1	9.95227771670556	14	10.1797547221726	70.9	High	1	<1990	>10	D or less	MORTGAGE	60 months	other	1	Fully Paid
11.3144745262464	32.12	3	9.72913416539135	12	10.4719498091105	88.5	High	1	After 2000	>10	B	MORTGAGE	36 months	debt_consolidation	1	Fully Paid
11.289781913656	20.4	0	9.61580548008435	11	10.2238667015746	91.2	Very Low	1	<1990	>10	B	MORTGAGE	36 months	debt_consolidation	1	Charged Off
11.0020998412042	9.68	1	8.77955745588373	5	9.20733586295588	63.5	Very Low	0	<2000	<5	D or less	MORTGAGE	60 months	other	1	Fully Paid
10.5966347330961	21.72	3	9.21034037197618	11	8.84807842116867	44.3	Middle	0	<2000	<10	B	MORTGAGE	36 months	credit_card	1	Fully Paid
11.2252433925184	6	0	9.61580548008435	5	9.12074383816443	78.8	Very High	1	After 2000	<5	B	MORTGAGE	36 months	credit_card	1	Fully Paid
11.0508900053737	13.16	0	9.21034037197618	8	8.93379604393486	57.5	Very Low	0	<2000	<10	B	MORTGAGE	36 months	credit_card	1	Fully Paid
11.0020998412042	23.62	1	10.1266311038503	16	10.1404551104434	93.9	Middle	0	<2000	<5	D or less	MORTGAGE	60 months	credit_card	1	Charged Off
11.0821425488778	23.46	1	9.32366905728319	25	9.67445167551708	74	Middle	0	After 2000	<10	B	RENT	36 months	debt_consolidation	0	Fully Paid
10.7579028806922	12.18	1	8.00636756765025	16	8.73117490093806	20.9	Very High	0	After 2000	>10	D or less	RENT	36 months	other	0	Fully Paid
11.0267924537946	22.11	1	9.21034037197618	12	9.93837195438963	82.8	Middle	0	After 2000	<5	D or less	MORTGAGE	36 months	other	1	Fully Paid
10.5186731916264	22.7	0	9.70808075619352	9	9.65733122691285	54.1	Low	0	<2000	<10	D or less	RENT	60 months	debt_consolidation	0	Fully Paid
10.5966347330961	13.38	0	8.34283980427146	3	8.43533216493592	32.9	High	0	After 2000	<5	B	RENT	36 months	credit_card	0	Fully Paid
11.1704351560235	14.08	2	10.2435248553218	12	10.064159777925	64	Low	0	<1990	>10	D or less	MORTGAGE	36 months	other	1	Fully Paid
11.0821425488778	16.15	1	8.47637119689598	14	9.88872918156058	82.8	High	1	<2000	<10	B	MORTGAGE	36 months	credit_card	1	Fully Paid
10.312280450737	22.88	1	9.00270100719794	11	9.21562637640542	54.9	Middle	1	After 2000	<10	C	RENT	36 months	debt_consolidation	0	Fully Paid
11.2252433925184	10.14	0	8.9226582995244	9	8.66215896166642	35.2	High	1	After 2000	>10	B	MORTGAGE	36 months	debt_consolidation	1	Fully Paid
10.8297286152635	4.18	0	7.68478394352278	5	9.01164550106428	40	Low	0	<2000	<10	A	MORTGAGE	36 months	other	1	Fully Paid
12.0076217068063	20.28	1	10.3089526606443	14	10.5728286024644	54	High	0	<2000	<5	C	RENT	60 months	other	0	Fully Paid
12.7367008965923	6.62	3	9.61580548008435	13	10.6100690866973	65.8	Very High	0	<1990	>10	A	MORTGAGE	36 months	debt_consolidation	1	Fully Paid
11.6613454700885	12.12	1	9.61580548008435	8	9.35340121481683	20.2	High	0	<1990	>10	A	MORTGAGE	36 months	debt_consolidation	1	Fully Paid
10.5966347330961	13.11	2	9.10497985631836	9	8.33902300574476	16.6	High	1	After 2000	<10	D or less	RENT	36 months	other	0	Fully Paid
11.2644641056717	24.56	0	10.3089526606443	20	10.3719587582204	28.3	Low	1	<1990	>10	C	MORTGAGE	60 months	debt_consolidation	1	Charged Off
11.0821425488778	30.15	1	9.90348755253613	23	10.0127902874266	65.9	Very Low	0	<2000	<10	B	RENT	36 months	debt_consolidation	0	Fully Paid
11.5129254649702	17.18	0	10.4631033404715	17	10.0239780308708	61.8	Middle	0	After 2000	>10	B	MORTGAGE	36 months	credit_card	1	Fully Paid
11.2252433925184	30.11	0	10.3680074234256	8	10.1679649673433	87.7	Low	0	<2000	>10	C	MORTGAGE	36 months	debt_consolidation	1	Charged Off
11.1562505210315	12.67	0	8.69951474821019	10	8.16706817834124	31.2	Very High	0	<2000	>10	B	RENT	36 months	credit_card	0	Fully Paid
11.408919586932	20.73	1	10.4631033404715	6	10.0718369517632	90.3	High	1	<2000	>10	D or less	MORTGAGE	60 months	credit_card	0	Fully Paid
10.5966347330961	30.33	0	9.0595174822416	10	10.052683118898	80.1	Middle	0	<2000	<5	C	MORTGAGE	60 months	debt_consolidation	1	Fully Paid
10.7684849900227	22.53	0	9.21034037197618	14	8.8340456411678	59.2	Low	0	<2000	<5	B	MORTGAGE	36 months	credit_card	1	Fully Paid
11.0020998412042	23.1	3	9.61580548008435	5	9.98989458027687	80.8	Very High	1	<2000	>10	D or less	MORTGAGE	36 months	other	1	Fully Paid
11.7360690162844	17.24	0	10.0168162378431	13	10.123185173446	76.2	Low	0	<2000	>10	B	MORTGAGE	36 months	debt_consolidation	1	Fully Paid
10.7144177687525	17.25	1	9.68034400122192	9	8.30474226964077	48.7	Very High	0	<2000	>10	D or less	RENT	60 months	debt_consolidation	1	Charged Off
10.8197782844103	30.96	1	8.85366542803745	15	9.53401680465134	59.6	Low	1	After 2000	<10	C	MORTGAGE	36 months	other	1	Charged Off
11.1562505210315	28.97	0	9.61580548008435	18	10.4272392731883	87.3	Low	0	<2000	<10	C	RENT	36 months	debt_consolidation	0	Charged Off
11.5119249646366	14.43	0	9.7981270368783	14	10.00852301537	47.9	Low	0	<2000	<10	B	MORTGAGE	60 months	debt_consolidation	1	Charged Off
11.289781913656	12.52	0	9.55393007636626	9	8.18367658262066	26.9	Very Low	0	After 2000	<10	B	MORTGAGE	36 months	debt_consolidation	1	Fully Paid
10.8197782844103	26.54	0	9.7981270368783	11	9.72196567591274	81.4	Middle	1	<2000	>10	B	MORTGAGE	36 months	debt_consolidation	0	Fully Paid
11.7875222978734	7.48	2	9.61580548008435	11	10.0360935170841	34.4	High	0	<2000	>10	B	RENT	36 months	other	1	Fully Paid
11.6082356447746	7.31	0	9.7981270368783	11	9.89767066721456	43.1	Middle	1	<2000	<10	A	MORTGAGE	36 months	debt_consolidation	1	Fully Paid
10.2750511089686	11.79	0	8.51719319141624	12	8.94285300680992	31.8	Low	1	After 2000	<10	B	MORTGAGE	36 months	credit_card	1	Fully Paid
10.8197782844103	18.77	1	9.61580548008435	7	9.29099827499364	76.9	Low	1	After 2000	<10	D or less	RENT	36 months	debt_consolidation	0	Fully Paid
10.9681982895286	26.09	0	9.47270463644367	8	9.56381018496597	59.3	Very Low	0	<2000	<10	B	RENT	36 months	debt_consolidation	0	Fully Paid
10.4744670991219	17.08	0	8.98719682066197	5	9.82892563120922	71.9	High	0	<2000	>10	C	OWN	36 months	credit_card	0	Fully Paid
11.4075649493124	15.95	0	7.68478394352278	16	10.3777321760391	56.4	Very High	0	<2000	<10	A	MORTGAGE	36 months	other	1	Fully Paid
10.77895628989	33.03	2	9.7981270368783	15	9.93634188940707	37.9	Middle	0	<2000	<5	C	MORTGAGE	36 months	debt_consolidation	0	Charged Off
11.7752897294377	5.25	2	10.2246648441217	9	9.82271124250884	54.7	High	1	<2000	<5	D or less	RENT	60 months	debt_consolidation	1	Fully Paid
11.3144745262464	30.01	0	10.4631033404715	18	10.4391618742715	81.9	Very High	0	<2000	>10	C	RENT	36 months	debt_consolidation	0	Charged Off
10.9681982895286	8.57	0	9.21034037197618	14	9.70222779472192	58	Very High	0	<2000	<10	B	MORTGAGE	36 months	credit_card	1	Fully Paid
11.289781913656	21.63	1	9.68034400122192	15	10.1319767901751	72.4	Very High	0	<2000	>10	C	MORTGAGE	60 months	credit_card	1	Fully Paid
12.4874851049684	8.86	0	10.0858091093301	11	10.6812056345463	84.2	High	1	<1990	>10	B	MORTGAGE	36 months	debt_consolidation	1	Fully Paid
10.3577428248137	19.01	1	8.98719682066197	8	8.9298325032724	49.1	Very High	0	<2000	<10	B	RENT	36 months	debt_consolidation	0	Fully Paid
10.9150884642146	8.31	1	8.29404964010203	10	8.39886000445437	35	Very High	0	After 2000	<5	B	RENT	36 months	debt_consolidation	0	Fully Paid
11.4075649493124	16.85	3	8.98719682066197	19	10.9722589991932	30.2	Low	0	<2000	>10	B	MORTGAGE	36 months	debt_consolidation	1	Fully Paid
11.0821425488778	14.12	3	9.04782144247841	16	8.8236479491913	26.6	Middle	1	<2000	>10	B	MORTGAGE	36 months	debt_consolidation	1	Fully Paid
11.1562505210315	8.13	0	8.00636756765025	7	8.41316512099219	71.5	Very High	0	<2000	>10	D or less	MORTGAGE	36 months	other	1	Fully Paid
11.5617156291397	19.33	3	10.4631033404715	9	9.48265496729684	87	Very High	1	<2000	<5	D or less	MORTGAGE	36 months	other	1	Fully Paid
11.289781913656	27.95	0	9.44738682845938	9	10.0690019910137	86.8	Low	0	<2000	<5	B	MORTGAGE	36 months	debt_consolidation	1	Fully Paid
11.6082356447746	11.06	0	9.21034037197618	12	10.1937288473828	50.5	High	0	<2000	<10	A	MORTGAGE	36 months	other	1	Fully Paid
11.3504065354725	24.61	0	9.68034400122192	13	9.6566274746046	58.5	Very High	1	<2000	>10	D or less	OWN	60 months	other	1	Fully Paid
11.6526874073454	15.68	0	10.0961718963656	11	10.1928681816235	52.7	High	0	<2000	<5	C	RENT	60 months	debt_consolidation	1	Fully Paid
10.3734911817819	12.11	0	8.9226582995244	11	9.30882731869084	45.2	Middle	0	After 2000	<10	C	MORTGAGE	36 months	debt_consolidation	1	Fully Paid
10.6919449129004	16.8	1	8.69951474821019	14	8.80192090404158	61.5	High	0	After 2000	<5	C	RENT	36 months	credit_card	0	Fully Paid
11.0974100210086	13.44	0	9.68034400122192	6	7.40123126441302	20	High	0	<1990	<5	A	RENT	36 months	debt_consolidation	0	Fully Paid
10.4631033404715	22.39	1	9.38008314656328	3	9.16051967699223	86.5	High	0	<2000	<5	C	RENT	36 months	other	1	Fully Paid
11.289781913656	11.25	0	9.7981270368783	14	9.38672768928195	52.1	Very High	0	<1990	<10	B	RENT	36 months	debt_consolidation	0	Fully Paid
11.418614785499	24.26	3	9.99879773234045	26	9.89374020108125	16.9	High	0	<1990	>10	A	MORTGAGE	36 months	credit_card	1	Fully Paid
11.7752897294377	8.65	1	9.45720044990771	9	9.63515048634812	47.6	High	0	<2000	>10	B	RENT	36 months	debt_consolidation	1	Fully Paid
10.1266311038503	29.33	0	8.88183630500415	18	9.47108794568776	53.6	Low	0	<2000	<5	C	RENT	36 months	debt_consolidation	0	Fully Paid
10.9419959171345	30.61	0	10.101313295866	18	10.8023472426806	77.6	Middle	0	<1990	>10	C	MORTGAGE	60 months	debt_consolidation	1	Fully Paid
10.9150884642146	10.76	0	9.7981270368783	6	9.11767668711276	55.9	Middle	0	<1990	>10	C	OWN	60 months	debt_consolidation	0	Fully Paid
11.0748687743882	23.78	1	9.35010231435134	10	9.94544490229664	78.4	Middle	0	After 2000	<10	B	MORTGAGE	36 months	debt_consolidation	1	Fully Paid
11.5129254649702	17.5	0	9.61580548008435	9	9.3578979363338	87.1	Low	1	After 2000	>10	B	MORTGAGE	36 months	debt_consolidation	1	Fully Paid
11.8493977015914	8.79	2	10.3089526606443	10	10.33481532017	44.2	Middle	0	<2000	>10	C	MORTGAGE	60 months	debt_consolidation	1	Fully Paid
11.7752897294377	10.92	1	9.61580548008435	25	9.04923221158143	26.6	Low	1	After 2000	<10	B	MORTGAGE	36 months	debt_consolidation	1	Fully Paid
11.0503184134747	19.94	2	6.90775527898214	9	9.44232472795587	80.8	High	0	After 2000	>10	D or less	MORTGAGE	36 months	other	1	Fully Paid
10.6919449129004	14.78	0	9.28730141311231	5	8.48384321173468	83.4	High	0	After 2000	<5	C	MORTGAGE	36 months	debt_consolidation	1	Charged Off
10.8197782844103	22.44	0	9.42947590189285	10	10.4267653254914	58.1	Very High	0	<2000	>10	B	RENT	60 months	credit_card	0	Charged Off
10.9508065468167	11.31	0	9.57498348556409	13	9.40574266830867	50.4	Very Low	0	<2000	<5	B	OWN	36 months	debt_consolidation	0	Fully Paid
11.289781913656	34.95	3	10.3089526606443	11	10.8627611425821	59.4	Low	0	<2000	<10	C	MORTGAGE	60 months	debt_consolidation	1	Charged Off
11.5129254649702	18.09	3	9.39266192877014	13	9.95641201584401	77.5	Very High	1	<2000	<5	B	MORTGAGE	36 months	debt_consolidation	1	Fully Paid
11.2252433925184	8.13	2	10.1444710219787	11	8.41803561988302	22.8	Middle	1	<1990	<5	D or less	MORTGAGE	60 months	debt_consolidation	0	Fully Paid
10.4631033404715	19.58	1	8.88183630500415	11	9.00331620254186	54.6	High	1	After 2000	<10	D or less	RENT	36 months	credit_card	0	Fully Paid
10.9852927228879	19.73	1	8.69951474821019	13	9.89963012220882	56.4	Low	1	After 2000	<5	C	RENT	36 months	credit_card	0	Fully Paid
11.289781913656	21.82	0	9.68034400122192	12	10.3664350960577	91.8	Middle	0	<2000	<5	B	MORTGAGE	60 months	debt_consolidation	1	Charged Off
10.5966347330961	14.94	2	8.94897560784178	21	8.95647984799991	22.9	High	1	After 2000	<5	C	RENT	36 months	debt_consolidation	0	Fully Paid
10.9259384802387	20.78	1	8.98719682066197	8	8.89054824560617	89.7	High	0	After 2000	<10	C	MORTGAGE	36 months	debt_consolidation	1	Fully Paid
10.3417424834673	9.6	1	8.35467426191846	7	8.24407127029579	39.2	Very Low	0	After 2000	>10	C	MORTGAGE	36 months	credit_card	0	Fully Paid
10.3089526606443	7.96	0	8.87136500513685	5	6.3578422665081	3.3	Low	0	<2000	<5	A	OWN	36 months	other	1	Fully Paid
11.4824662574855	19.31	0	9.90348755253613	13	10.0007050032515	83.8	High	0	<2000	>10	B	MORTGAGE	36 months	debt_consolidation	1	Fully Paid
11.9183905730784	24.49	1	9.68034400122192	12	10.7336755853569	80.9	High	0	After 2000	>10	C	MORTGAGE	60 months	credit_card	1	Fully Paid
10.6919449129004	25.85	3	8.98719682066197	9	7.40306109109009	15.5	Middle	0	After 2000	<5	B	RENT	36 months	debt_consolidation	0	Fully Paid
11.289781913656	9.71	1	9.68034400122192	9	9.60790770795721	42.6	Middle	0	<1990	>10	A	MORTGAGE	36 months	credit_card	1	Fully Paid
11.0821425488778	22.19	1	9.61580548008435	24	10.4511753410347	72.7	High	0	<2000	>10	B	MORTGAGE	36 months	debt_consolidation	1	Fully Paid
11.7405151177109	27.17	0	10.4042628404486	19	10.4532261498007	82.1	Middle	1	<1990	>10	B	OWN	36 months	debt_consolidation	1	Fully Paid
10.5966347330961	13.47	1	8.98719682066197	9	8.86021535890118	69.1	Very High	0	<2000	<5	C	OWN	36 months	debt_consolidation	0	Fully Paid
11.8844890214027	13.27	1	8.69951474821019	14	10.6609232229784	84.6	Middle	0	<1990	>10	A	MORTGAGE	36 months	other	1	Fully Paid
11.4403547721354	22.61	0	10.2399597891573	11	10.8061863308908	86.5	High	0	<2000	>10	C	MORTGAGE	60 months	debt_consolidation	1	Fully Paid
11.6082356447746	26.49	2	10.3089526606443	8	10.9573465180171	101	Very High	1	<2000	<5	C	MORTGAGE	36 months	debt_consolidation	1	Charged Off
10.4631033404715	15.43	0	8.51719319141624	8	9.14281071518258	48.4	High	0	<2000	<10	B	RENT	36 months	debt_consolidation	0	Fully Paid
11.9829040939035	0.67	0	8.69951474821019	5	8.28500889544988	16.5	High	0	<1990	<10	A	MORTGAGE	36 months	other	1	Fully Paid
11.0020998412042	20.38	0	7.60090245954208	11	9.21313645927818	64.3	High	0	<1990	>10	C	RENT	36 months	debt_consolidation	0	Fully Paid
11.6784399034478	1.22	0	10.4631033404715	4	8.29029259122431	22	High	0	After 2000	<5	D or less	RENT	60 months	other	0	Fully Paid
11.1198828768606	15.4	1	9.85219425814858	8	9.83419106353347	59.1	Very Low	1	<2000	<5	C	MORTGAGE	36 months	debt_consolidation	1	Fully Paid
11.1202383692213	28.63	0	9.89090877032927	16	10.3002482200141	61.6	Very High	1	<2000	<10	B	MORTGAGE	36 months	credit_card	1	Fully Paid
11.0821425488778	20.49	2	8.9226582995244	20	9.78408445528835	39	Very Low	0	<2000	>10	B	MORTGAGE	36 months	credit_card	1	Fully Paid
11.4075649493124	22.63	0	9.76995615991161	11	10.6589285492675	78.8	Middle	0	<2000	>10	B	MORTGAGE	60 months	debt_consolidation	1	Charged Off
11.6082356447746	9.42	0	10.2399597891573	19	10.0025633607268	40.4	Very High	0	<1990	>10	B	MORTGAGE	60 months	debt_consolidation	1	Fully Paid
11.0821425488778	23.61	0	10.058352263097	9	10.0304285259773	62.2	High	0	<2000	>10	C	MORTGAGE	60 months	debt_consolidation	1	Fully Paid
11.7360690162844	11.47	0	9.39266192877014	22	9.91061211247842	33.4	Very High	0	<2000	>10	A	MORTGAGE	36 months	debt_consolidation	1	Fully Paid
11.0821425488778	24.37	0	10.2784934531596	14	9.57442777563037	51	Very Low	1	<1990	<5	D or less	MORTGAGE	60 months	debt_consolidation	1	Charged Off
10.6605480588397	21.36	1	9.49175283141437	16	9.40491982616564	63.7	Very High	0	After 2000	<10	B	MORTGAGE	36 months	debt_consolidation	1	Fully Paid
11.2384886192685	21.36	1	8.51719319141624	9	7.43307534889858	17.6	Very High	0	<2000	>10	B	OWN	36 months	debt_consolidation	1	Fully Paid
11.6082356447746	11.27	0	10.2399597891573	14	9.55958780008612	39.5	Very Low	0	<2000	<5	A	MORTGAGE	36 months	debt_consolidation	1	Fully Paid
11.5228757958234	19.73	2	10.0858091093301	14	10.9714344268934	69.5	Very High	0	<2000	<5	A	MORTGAGE	36 months	debt_consolidation	1	Fully Paid
10.3089526606443	6.48	2	8.88183630500415	11	8.4040244933106	51.3	Middle	1	<2000	<5	C	OWN	36 months	debt_consolidation	1	Fully Paid
11.0020998412042	17.16	2	9.61580548008435	17	9.00035980718825	13.2	Low	1	<2000	>10	B	MORTGAGE	36 months	other	1	Fully Paid
11.0020998412042	27.7	2	9.26860928010016	15	9.330431852234	78.3	High	1	After 2000	<5	D or less	RENT	36 months	debt_consolidation	0	Charged Off
12.4684369099977	22	2	8.51719319141624	16	10.7054218711718	78.7	Very High	0	<2000	<10	D or less	MORTGAGE	36 months	other	1	Fully Paid
11.6082356447746	5.7	0	9.93668051989189	8	8.57527340249276	50	Very High	1	<2000	>10	B	MORTGAGE	60 months	debt_consolidation	1	Fully Paid
11.2644641056717	7.63	0	10.2620357408565	4	9.98155908795628	84.5	Middle	1	<2000	>10	D or less	MORTGAGE	60 months	debt_consolidation	1	Fully Paid
11.7752897294377	6.63	1	9.95227771670556	11	10.3827296256402	24.4	High	1	<2000	<5	A	RENT	36 months	debt_consolidation	1	Fully Paid
11.0020998412042	11.18	1	8.98719682066197	10	9.15472194821317	37.5	High	0	After 2000	<5	C	OWN	36 months	debt_consolidation	0	Fully Paid
10.77895628989	19.35	0	9.74096862303835	8	9.33653239721394	60	High	1	After 2000	<10	B	RENT	36 months	other	0	Charged Off
11.0429218357245	4.82	0	8.00636756765025	15	7.31121838441963	42.8	Very Low	0	After 2000	<5	C	RENT	36 months	debt_consolidation	0	Fully Paid
11.4075649493124	9.87	2	10.3089526606443	8	9.00233170824624	52.7	Middle	0	<1990	<5	B	RENT	36 months	debt_consolidation	1	Fully Paid
11.7360690162844	7.61	1	10.4631033404715	6	9.99309971122582	36.4	Very Low	0	<1990	<10	C	RENT	60 months	other	1	Charged Off
11.0821425488778	12.09	3	9.21034037197618	12	9.25731937317018	74.3	Very High	0	<2000	>10	C	MORTGAGE	36 months	debt_consolidation	1	Fully Paid
10.7872550927047	34.98	1	9.7981270368783	8	9.14761354206788	87.8	Middle	0	<1990	>10	C	MORTGAGE	60 months	debt_consolidation	1	Fully Paid
11.0821425488778	27.29	1	7.64969262371151	11	9.36142922633904	60.9	Very Low	1	<2000	<10	D or less	MORTGAGE	36 months	other	1	Fully Paid
10.8197782844103	27.12	1	9.91467474192669	5	10.548127029031	73.7	Very Low	0	<2000	<5	D or less	OWN	60 months	debt_consolidation	0	Fully Paid
10.9681982895286	22.34	0	9.21034037197618	8	8.85936344915209	56.3	High	1	After 2000	<10	C	RENT	36 months	debt_consolidation	0	Fully Paid
11.0020998412042	20	0	9.67407438820832	13	10.5489139968847	93	High	0	<2000	<5	B	RENT	36 months	debt_consolidation	0	Fully Paid
10.8197782844103	21.66	1	9.07680897935166	12	10.2154841173193	54.9	Very Low	0	<2000	<10	C	RENT	36 months	debt_consolidation	0	Fully Paid
11.0020998412042	32.84	1	9.11877317845069	11	10.214898358562	63.8	Very Low	0	<1990	>10	B	MORTGAGE	36 months	debt_consolidation	1	Fully Paid
11.580584113444	5.84	1	8.24931374626064	4	7.07411681619736	59	Very High	1	<2000	>10	B	RENT	36 months	debt_consolidation	1	Fully Paid
10.2399597891573	6.51	0	8.98719682066197	6	8.45083969086622	41	Low	0	After 2000	<5	C	MORTGAGE	36 months	credit_card	1	Fully Paid
11.6082356447746	6.31	3	9.07107830464268	7	8.67351294567119	59.1	High	1	After 2000	<5	C	RENT	36 months	other	1	Fully Paid
11.1562505210315	20.89	1	9.21034037197618	12	10.071076109728	79.6	High	0	<2000	<5	D or less	RENT	36 months	other	0	Fully Paid
11.5129254649702	16.78	1	8.69951474821019	13	8.76342807395385	20.8	Low	0	<2000	>10	A	MORTGAGE	36 months	credit_card	0	Charged Off
11.289781913656	16.05	0	9.10497985631836	13	10.318209681907	50.7	Middle	0	<2000	<10	A	MORTGAGE	36 months	debt_consolidation	1	Fully Paid
11.1982147201305	14.2	1	9.90348755253613	11	10.6550687219331	85.5	Very Low	1	<1990	>10	C	MORTGAGE	36 months	debt_consolidation	1	Charged Off
12.1756134380455	6.42	3	9.95227771670556	7	8.43771698991444	10.7	Middle	0	<1990	<5	A	MORTGAGE	36 months	other	1	Fully Paid
10.5865843972426	31.68	1	9.28266103355581	11	9.33193834372367	96.3	Very Low	0	<2000	<10	D or less	MORTGAGE	36 months	debt_consolidation	1	Fully Paid
10.2399597891573	28.77	0	9.15377002048779	4	8.74321260347591	90.8	Very High	0	<2000	<10	C	RENT	36 months	debt_consolidation	0	Charged Off
11.7084922485142	10.29	1	10.0858091093301	13	9.62271488838528	23.4	Middle	0	After 2000	<5	A	MORTGAGE	36 months	debt_consolidation	1	Fully Paid
11.9576112862317	6.23	2	9.95227771670556	15	10.5682866975806	61.2	Low	0	After 2000	<5	B	MORTGAGE	36 months	debt_consolidation	1	Fully Paid
10.4042628404486	24.69	1	8.41183267575841	7	5.24702407216049	1.8	Low	0	After 2000	>10	B	OWN	36 months	debt_consolidation	0	Fully Paid
10.961277846684	7.98	0	9.39266192877014	8	9.38244322857581	69.1	High	0	After 2000	<5	C	RENT	36 months	credit_card	0	Charged Off
10.6213273456864	14.17	0	9.10497985631836	11	9.01566279297264	36.6	Very Low	0	After 2000	<5	B	RENT	36 months	debt_consolidation	0	Fully Paid
10.7579028806922	22.49	2	7.82404601085629	7	9.60857943499261	92.5	Middle	1	<1990	<10	D or less	MORTGAGE	36 months	debt_consolidation	1	Fully Paid
11.289781913656	5.71	0	9.71111565988867	6	9.05146186690869	53.3	Middle	0	After 2000	>10	A	MORTGAGE	36 months	credit_card	1	Fully Paid
10.7889685000168	17.47	0	9.09099361434362	6	8.31849832050434	56.2	Very Low	0	After 2000	<5	A	MORTGAGE	36 months	debt_consolidation	1	Fully Paid
11.3205535723228	8.64	1	10.0432494949113	7	10.1284294857917	64.4	Middle	0	<2000	>10	A	MORTGAGE	36 months	debt_consolidation	1	Fully Paid
10.77895628989	16.35	0	9.21034037197618	20	10.5092778418778	24	Low	0	<1990	<5	A	MORTGAGE	36 months	debt_consolidation	1	Fully Paid
11.4075649493124	26.14	0	10.2399597891573	26	9.96665012749377	48.2	Middle	1	<2000	<10	C	MORTGAGE	60 months	credit_card	0	Fully Paid
11.1272629841582	17.58	0	10.0572810257155	12	9.52237353529179	51.4	High	0	<2000	<10	C	RENT	60 months	debt_consolidation	0	Charged Off
12.3925522124728	5.12	3	8.98719682066197	8	10.4888824706018	78.4	Middle	0	After 2000	<10	B	MORTGAGE	36 months	other	1	Fully Paid
11.3963916487143	6.98	0	8.69951474821019	6	8.47261414801827	50.9	High	1	<1990	>10	B	MORTGAGE	36 months	debt_consolidation	1	Fully Paid
11.4467856624657	11.77	3	10.0858091093301	11	9.93672888631593	78.6	Very High	0	After 2000	<5	C	MORTGAGE	60 months	credit_card	1	Fully Paid
11.5424842672118	18.63	2	9.90348755253613	13	9.90428723270669	89.8	High	1	After 2000	>10	D or less	MORTGAGE	60 months	credit_card	1	Fully Paid
11.6952470217642	0.31	0	9.39266192877014	3	6.48616078894409	1.5	Very High	0	<1990	<10	A	OWN	36 months	other	1	Fully Paid
11.0821425488778	11.32	0	9.61580548008435	15	9.10041389259758	24.5	High	0	<2000	<10	B	RENT	36 months	credit_card	0	Charged Off
11.2225731639626	19.19	1	9.86266555801587	17	9.57373270366244	71.8	Low	1	After 2000	<5	D or less	RENT	60 months	debt_consolidation	1	Charged Off
10.6689553946757	30.92	1	8.71193726820875	11	8.81075792702617	38.5	Middle	0	<2000	<5	B	MORTGAGE	36 months	debt_consolidation	1	Fully Paid
11.9183905730784	9.92	1	10.1266311038503	19	10.2312433396166	62.5	Very Low	0	<2000	<5	C	MORTGAGE	60 months	debt_consolidation	1	Fully Paid
10.8967393255464	21.11	1	9.21034037197618	12	9.16617947619041	40.2	High	0	After 2000	<10	C	RENT	36 months	credit_card	0	Fully Paid
10.8197782844103	19.1	1	9.45720044990771	24	9.19085169539232	37.6	Low	0	<2000	<10	B	MORTGAGE	36 months	debt_consolidation	0	Fully Paid
11.3963916487143	8.15	2	10.0858091093301	6	9.48174061185368	97.2	High	0	<2000	<10	D or less	OWN	36 months	debt_consolidation	0	Fully Paid
11.6082356447746	15.43	0	10.4631033404715	12	10.1039354959181	46.5	Low	0	<2000	>10	B	MORTGAGE	36 months	debt_consolidation	1	Fully Paid
10.3089526606443	28.24	1	8.66561319653451	12	7.75491027202143	77.8	Very Low	0	After 2000	<5	D or less	RENT	36 months	other	0	Charged Off
10.8780471925343	27.12	1	9.85875165869474	23	10.0280917157607	66.5	Very High	0	After 2000	>10	D or less	MORTGAGE	60 months	debt_consolidation	1	Fully Paid
11.1562505210315	14.25	0	9.28730141311231	6	9.91200120830133	93.8	Very High	1	<2000	<5	C	MORTGAGE	36 months	credit_card	1	Fully Paid
11.47210347045	16.04	1	10.4631033404715	16	10.6228140448794	70.2	High	0	<1990	<5	D or less	MORTGAGE	60 months	debt_consolidation	1	Fully Paid
11.5509146508743	20.63	1	10.316424675483	16	10.4694829474356	69.1	Very High	0	<2000	<10	D or less	MORTGAGE	60 months	credit_card	1	Charged Off
12.2060726455302	16.73	3	10.4631033404715	11	9.6274046159277	82.9	Very Low	0	<2000	>10	D or less	MORTGAGE	60 months	debt_consolidation	1	Fully Paid
11.4626842485335	13.58	0	9.42343358743689	23	9.62337674558067	58.6	Middle	0	<2000	>10	B	RENT	36 months	debt_consolidation	0	Fully Paid
11.7360690162844	9.4	0	9.95227771670556	10	11.5111538966694	65.3	Middle	0	<1990	<5	A	MORTGAGE	60 months	debt_consolidation	1	Fully Paid
10.8197782844103	2.18	1	8.77183540978982	12	7.68616230349291	87.1	Very High	0	After 2000	<10	C	MORTGAGE	36 months	other	1	Fully Paid
11.4132819096416	12.23	3	9.5468126085974	12	10.1279102853487	45.4	Very High	0	After 2000	<5	A	MORTGAGE	36 months	other	1	Fully Paid
10.6919449129004	29.05	0	9.89090877032927	7	9.55754057195237	34.5	Middle	1	<2000	<10	B	OWN	36 months	debt_consolidation	0	Charged Off
11.5129254649702	21.24	2	9.47270463644367	4	9.21223856925926	81.5	Middle	1	<2000	<5	C	RENT	36 months	credit_card	1	Fully Paid
11.5129254649702	10.81	1	9.95227771670556	15	10.7596248015904	70.1	Very High	0	<2000	<5	B	MORTGAGE	36 months	debt_consolidation	1	Fully Paid
11.9183905730784	11.16	0	10.1266311038503	16	10.1380061618718	62	Very High	0	<2000	<5	A	MORTGAGE	36 months	debt_consolidation	1	Fully Paid
11.0974100210086	14.36	1	10.2989023247908	9	9.25416585151621	64.1	Middle	1	<1990	<5	C	MORTGAGE	60 months	debt_consolidation	1	Fully Paid
12.0137007528827	5.08	0	9.90348755253613	6	7.69211333959547	10.4	High	0	After 2000	<5	A	RENT	60 months	debt_consolidation	0	Fully Paid
11.0821425488778	25.83	2	9.7981270368783	13	9.45461899582035	72.1	Very High	1	After 2000	<5	D or less	RENT	60 months	credit_card	0	Charged Off
10.6919449129004	23.85	0	9.47270463644367	14	9.36254630486551	38.8	Very High	0	<2000	<5	A	MORTGAGE	36 months	debt_consolidation	1	Fully Paid
11.3504065354725	23.96	0	8.88183630500415	14	9.66567442723748	53.1	Low	0	After 2000	>10	A	MORTGAGE	36 months	debt_consolidation	1	Fully Paid
11.5129254649702	5.44	0	9.90348755253613	4	10.200513336241	29.8	High	0	<2000	<5	A	RENT	36 months	debt_consolidation	0	Fully Paid
10.9419959171345	26.55	2	8.98719682066197	9	8.87444796721998	76	Middle	0	After 2000	>10	D or less	MORTGAGE	36 months	other	1	Fully Paid
10.5186731916264	16.05	0	8.88183630500415	13	9.74689222031305	90.5	Low	0	<2000	<5	C	RENT	36 months	credit_card	0	Charged Off
10.4194201136703	14.23	0	9.36947859331448	3	10.1107049533001	97.3	High	0	<1990	<5	D or less	RENT	36 months	other	0	Fully Paid
12.1547793511426	22.19	2	9.21034037197618	13	10.8610545757221	94.9	Very Low	1	<2000	<10	B	MORTGAGE	36 months	credit_card	1	Fully Paid
10.8197782844103	15.28	2	9.21034037197618	6	8.44117570499232	68.1	Very Low	0	After 2000	<10	C	MORTGAGE	36 months	other	1	Fully Paid
11.0348896640272	22.34	0	8.50714285556274	8	9.5438080995771	90.6	High	0	<2000	<10	C	RENT	36 months	debt_consolidation	0	Fully Paid
11.4906798560229	15.61	2	10.4631033404715	8	10.1606846439752	88.8	High	0	<2000	<10	C	MORTGAGE	36 months	debt_consolidation	1	Fully Paid
10.9150884642146	15.29	0	9.10497985631836	9	9.4925826756776	65.3	Middle	0	<1990	>10	B	OWN	36 months	debt_consolidation	1	Fully Paid
11.6952470217642	7.55	3	10.0858091093301	17	9.6782793713397	23.7	High	0	<2000	<5	B	MORTGAGE	60 months	credit_card	1	Fully Paid
10.77895628989	32.24	1	9.9617564606601	17	9.67205978163422	51.9	High	0	<2000	<10	C	RENT	60 months	debt_consolidation	0	Fully Paid
11.3022044336546	25.67	1	10.0168162378431	9	10.4702208082404	76.6	Middle	0	<2000	>10	B	RENT	36 months	debt_consolidation	1	Fully Paid
10.9681982895286	17.46	0	9.18502256399189	13	7.79893331004122	42.8	Very High	0	After 2000	<5	D or less	RENT	36 months	other	0	Charged Off
11.47210347045	11.24	2	9.39266192877014	15	11.3340977974305	11.7	Very High	0	<2000	<10	A	OWN	36 months	debt_consolidation	1	Fully Paid
10.8836856063836	22.42	0	9.7981270368783	11	9.82271124250884	67.6	High	0	After 2000	<10	C	MORTGAGE	60 months	debt_consolidation	1	Fully Paid
10.4341158035983	22.45	3	9.21034037197618	9	9.02617712030286	61.6	High	0	After 2000	<5	D or less	OWN	36 months	credit_card	0	Fully Paid
11.2772031314492	16.47	0	10.1266311038503	14	10.1210555895172	58.8	Very High	0	<1990	>10	C	MORTGAGE	36 months	debt_consolidation	1	Fully Paid
11.0020998412042	20.94	0	9.61580548008435	16	8.76795190976342	24.1	Very High	0	After 2000	<10	B	RENT	36 months	debt_consolidation	0	Charged Off
11.3504065354725	7.07	0	10.4042628404486	4	10.0104567735334	94.7	Very High	0	<2000	>10	B	OWN	36 months	debt_consolidation	1	Fully Paid
10.2182982923762	23.43	0	8.21608809863232	10	8.22094116828139	17.9	High	1	After 2000	<5	C	RENT	36 months	debt_consolidation	0	Fully Paid
10.9150884642146	26.09	3	9.87302834505142	10	10.4141831678514	65.8	Middle	0	After 2000	>10	C	MORTGAGE	60 months	debt_consolidation	1	Charged Off
10.5966347330961	15.51	0	8.57546209954021	7	6.79346613258001	63.7	High	0	After 2000	<5	C	RENT	36 months	other	0	Charged Off
11.5617156291397	14.49	1	10.2219412836547	3	7.91571319938212	68.5	High	1	<2000	>10	C	MORTGAGE	36 months	debt_consolidation	1	Fully Paid
11.3839550836733	7.95	0	9.61580548008435	11	10.2610920642928	78.4	Very Low	1	<2000	<10	A	MORTGAGE	36 months	debt_consolidation	1	Fully Paid
11.5424842672118	7.68	0	9.39266192877014	8	9.09974395063416	67.8	High	1	<2000	<10	B	MORTGAGE	36 months	credit_card	1	Fully Paid
10.8589989975636	11.22	1	8.36637030168165	6	8.18785544369562	40	Middle	0	After 2000	<5	C	RENT	36 months	debt_consolidation	0	Fully Paid
11.7597855429018	8	0	10.0858091093301	5	10.1006156166471	43.9	High	0	<2000	<5	A	MORTGAGE	36 months	credit_card	1	Fully Paid
11.1844213979982	15.53	2	9.68034400122192	15	10.7492055942381	58.6	High	1	<1990	>10	B	RENT	36 months	debt_consolidation	1	Fully Paid
11.1562505210315	1.08	1	10.0721749180543	4	6.67834211465433	3.9	High	0	<2000	<10	A	RENT	36 months	other	0	Fully Paid
11.4920694830909	2.79	3	8.1605182474775	6	8.70863965598719	64.4	Very High	0	<2000	>10	B	MORTGAGE	36 months	other	1	Fully Paid
10.4042628404486	10.18	0	9.04782144247841	9	8.93485034028976	47.4	High	0	After 2000	<5	B	RENT	36 months	debt_consolidation	0	Fully Paid
10.6454248972655	25.97	2	8.77955745588373	12	8.31556648356428	70.5	Very High	0	After 2000	<10	C	RENT	36 months	debt_consolidation	0	Fully Paid
10.7144177687525	14.4	0	8.1605182474775	9	8.06589354696427	69.2	Very High	0	<2000	<5	D or less	RENT	36 months	other	1	Fully Paid
11.7199396343546	19.94	0	10.4631033404715	13	10.8111814371848	81.8	Very Low	0	<2000	<5	B	MORTGAGE	36 months	credit_card	1	Fully Paid
10.7009947484203	29.28	0	9.21034037197618	14	9.26672070541229	51	Low	1	After 2000	<5	B	RENT	36 months	debt_consolidation	0	Fully Paid
10.8197782844103	15.74	0	9.90348755253613	7	10.0466350617546	94.6	Very High	0	<1990	<10	C	RENT	36 months	debt_consolidation	0	Fully Paid
10.9331069697173	23.44	0	8.69114649853968	10	9.31036668604331	51.9	High	0	<2000	>10	B	RENT	36 months	debt_consolidation	0	Fully Paid
11.2252433925184	14.3	1	9.7981270368783	9	9.78779607803994	75.8	High	1	<2000	<10	D or less	RENT	36 months	debt_consolidation	0	Fully Paid
12.2060726455302	26.06	0	8.69951474821019	18	12.6380855548707	98.4	Very High	0	<2000	<5	C	MORTGAGE	36 months	other	1	Fully Paid
11.9049675527463	2.7	3	9.61580548008435	9	9.45187378840198	26.5	High	0	After 2000	>10	A	MORTGAGE	36 months	debt_consolidation	1	Fully Paid
10.7144177687525	15.89	1	9.90348755253613	8	9.70710763849113	57.9	Very Low	0	<2000	>10	C	MORTGAGE	60 months	debt_consolidation	1	Charged Off
10.3089526606443	21.52	0	8.88183630500415	6	8.74560285240295	55.6	Very Low	0	After 2000	<5	B	MORTGAGE	36 months	debt_consolidation	1	Fully Paid
11.0020998412042	28.54	0	6.90775527898214	11	9.82994864920126	87.2	Low	0	After 2000	<5	D or less	MORTGAGE	36 months	other	1	Fully Paid
10.4942143354966	7.51	2	8.51719319141624	7	8.07806788181544	45.4	Very Low	1	<1990	<10	C	MORTGAGE	36 months	other	1	Fully Paid
11.8130300574206	6.13	0	9.7981270368783	12	10.3502545400014	78.6	Middle	0	<2000	<5	A	MORTGAGE	36 months	credit_card	1	Fully Paid
10.4559348509929	12.47	0	8.57546209954021	6	9.41597147153909	77.3	High	0	After 2000	<5	D or less	RENT	36 months	credit_card	0	Fully Paid
11.2644641056717	23.55	2	9.21034037197618	7	9.59199081531831	84.7	Middle	1	<1990	<10	C	MORTGAGE	36 months	debt_consolidation	1	Fully Paid
11.1418617835794	15.83	3	9.90348755253613	8	9.65207311925489	37.8	Middle	0	<2000	<5	B	MORTGAGE	60 months	other	1	Fully Paid
10.8589989975636	13.41	1	9.41735454136051	9	8.8758461777386	94.2	High	0	<2000	<10	D or less	RENT	36 months	other	0	Fully Paid
10.8197782844103	29.83	0	9.99195620052374	9	9.65335813613693	60.8	Middle	0	After 2000	<10	B	RENT	36 months	credit_card	1	Charged Off
11.1124478983731	11.8	3	8.98719682066197	5	8.28045768658256	73.1	High	0	<1990	>10	C	RENT	36 months	credit_card	0	Fully Paid
10.4631033404715	18.21	0	9.40713994795079	10	10.139389369949	42.2	High	0	<2000	>10	B	RENT	36 months	credit_card	0	Fully Paid
10.9150884642146	31.48	1	9.95227771670556	13	10.3925582444991	71.2	Low	0	<2000	>10	C	RENT	60 months	debt_consolidation	0	Fully Paid
10.7972258799398	20.33	0	9.60407022386593	11	9.43308384326905	75.7	Very High	1	After 2000	<10	C	RENT	36 months	credit_card	0	Fully Paid
10.8589989975636	25.85	0	9.95227771670556	11	9.23190614989074	78.6	Very High	0	<2000	<10	D or less	MORTGAGE	36 months	debt_consolidation	1	Fully Paid
10.7995755770928	17.51	1	9.99879773234045	13	9.85791470724137	74.6	Middle	0	After 2000	<10	C	RENT	36 months	debt_consolidation	0	Fully Paid
11.4616321705827	9.71	0	9.7981270368783	12	8.73889570493404	82.1	High	1	After 2000	<5	C	MORTGAGE	60 months	debt_consolidation	1	Charged Off
11.3621025752356	31.87	1	10.4631033404715	20	10.4538319219624	78.1	Middle	0	<2000	<10	D or less	MORTGAGE	60 months	debt_consolidation	1	Charged Off
11.1844213979982	26.17	0	10.3089526606443	14	10.5157500043556	64.2	Middle	0	<1990	>10	D or less	RENT	60 months	debt_consolidation	0	Fully Paid
11.6526874073454	24.59	1	8.51719319141624	13	10.827845655488	84.7	Very High	0	<2000	<10	C	MORTGAGE	36 months	debt_consolidation	1	Fully Paid
10.5966347330961	32.31	0	9.39266192877014	5	9.40277726251123	94	High	0	After 2000	<5	C	RENT	36 months	credit_card	0	Fully Paid
11.2252433925184	16.74	2	9.39266192877014	8	7.98752447984877	26.8	Middle	1	<1990	<10	C	MORTGAGE	36 months	credit_card	1	Fully Paid
10.8780471925343	19.2	2	9.5939006446963	16	9.79423056659918	35.1	Very High	0	<2000	>10	B	MORTGAGE	36 months	debt_consolidation	1	Fully Paid
10.7893190769256	16.16	1	9.39266192877014	15	9.60447486374196	46.3	Very Low	1	<2000	<5	C	MORTGAGE	36 months	debt_consolidation	0	Fully Paid
12.8992198260901	6.66	0	10.4631033404715	11	10.3982447681231	65.6	Very High	0	<2000	>10	D or less	RENT	36 months	other	0	Fully Paid
11.4616321705827	15.62	1	10.3089526606443	17	9.67815410514888	40.9	Very High	1	After 2000	<5	B	MORTGAGE	60 months	debt_consolidation	1	Fully Paid
11.6307085006266	9.25	0	9.7981270368783	7	9.63724076080441	69.3	Very Low	0	<2000	>10	B	MORTGAGE	60 months	debt_consolidation	1	Fully Paid
11.6952470217642	17.77	0	10.1266311038503	14	9.40013394360884	19.2	High	0	<2000	<5	A	RENT	36 months	debt_consolidation	0	Fully Paid
11.418614785499	13.07	0	9.92329017983231	12	10.2038883973957	67.7	High	0	<2000	<10	C	RENT	60 months	debt_consolidation	0	Fully Paid
10.8197782844103	15.15	2	9.04782144247841	9	8.93049418529218	95.7	Very High	0	After 2000	<5	C	RENT	36 months	debt_consolidation	0	Fully Paid
11.1844213979982	14.19	3	9.99879773234045	13	9.94630754971906	43	Very High	1	<1990	>10	C	MORTGAGE	60 months	debt_consolidation	1	Fully Paid
11.7360690162844	6.53	0	9.57498348556409	13	9.60184177306696	51.5	Very High	1	After 2000	>10	A	MORTGAGE	36 months	other	1	Fully Paid
11.6526874073454	15.45	1	9.90348755253613	11	9.72016549540859	77.1	Low	0	<2000	<10	B	MORTGAGE	36 months	debt_consolidation	1	Fully Paid
10.5771460565122	10.55	2	9.21034037197618	13	9.77115544048709	26.5	Middle	0	<2000	>10	B	RENT	36 months	credit_card	0	Fully Paid
12.1495022940418	14.65	3	9.95227771670556	23	10.2043326115142	49.1	Very High	0	After 2000	<10	B	MORTGAGE	36 months	debt_consolidation	1	Fully Paid
11.6613454700885	21.56	0	10.3089526606443	24	10.5484418904946	57	Very High	0	After 2000	<10	B	MORTGAGE	36 months	credit_card	0	Fully Paid
11.1965146456856	2.85	1	9.21034037197618	9	2.63905732961526	0.3	Very High	0	After 2000	>10	B	RENT	36 months	debt_consolidation	1	Fully Paid
11.5711943730942	20.84	0	10.0858091093301	16	11.7169595886698	87.7	High	0	<2000	>10	A	MORTGAGE	36 months	debt_consolidation	1	Fully Paid
11.6217798698823	15.95	0	10.0858091093301	11	10.5388731962375	65.8	High	0	<2000	<10	A	MORTGAGE	36 months	credit_card	1	Fully Paid
12.2548628096996	8.68	2	10.2399597891573	26	11.1156368381462	27.8	Low	0	<1990	>10	A	MORTGAGE	36 months	debt_consolidation	1	Fully Paid
10.8197782844103	4.75	1	8.29404964010203	3	8.68101127664563	95	Very High	0	After 2000	>10	C	OWN	36 months	debt_consolidation	0	Fully Paid
11.0348896640272	10.95	1	10.1266311038503	9	9.2617936535651	25.2	Low	0	<2000	>10	A	MORTGAGE	36 months	debt_consolidation	1	Fully Paid
10.8874369328841	19.62	1	8.85366542803745	7	8.62819774945915	48.6	Very Low	0	<2000	<10	C	MORTGAGE	36 months	credit_card	1	Fully Paid
11.0020998412042	15.45	0	10.0432494949113	14	10.3748964439383	55.7	High	0	<2000	<5	C	OWN	36 months	credit_card	0	Fully Paid
11.289781913656	30	2	10.1266311038503	26	9.83841555579241	54.3	High	1	<2000	<10	C	MORTGAGE	36 months	debt_consolidation	1	Fully Paid
11.5129254649702	5.27	1	9.18245516848665	6	9.90303745125574	67.9	Middle	0	<2000	>10	D or less	RENT	60 months	debt_consolidation	1	Fully Paid
11.289781913656	18.58	0	9.90348755253613	15	10.0490586758553	71.8	Very High	0	<2000	>10	A	MORTGAGE	36 months	credit_card	1	Fully Paid
10.5966347330961	17.85	2	9.76995615991161	19	9.76491490267219	45.6	Very Low	1	After 2000	>10	C	OWN	60 months	debt_consolidation	1	Fully Paid
10.7144177687525	11.17	0	9.68034400122192	11	8.68744216697592	65.1	Middle	1	After 2000	<10	B	MORTGAGE	36 months	credit_card	1	Fully Paid
11.289781913656	26.56	1	9.61580548008435	16	10.2819239882564	69.2	High	1	<2000	>10	B	MORTGAGE	36 months	debt_consolidation	1	Fully Paid
11.0186291431554	33.93	2	9.99879773234045	14	10.346633727612	92.2	Very Low	1	<1990	>10	D or less	MORTGAGE	60 months	debt_consolidation	1	Charged Off
11.3385720778255	7.34	1	10.0858091093301	8	9.39499254410842	57	Very Low	0	<2000	<10	A	MORTGAGE	60 months	debt_consolidation	1	Fully Paid
11.9183905730784	10.9	2	8.51719319141624	11	8.24064886337491	74.8	High	1	After 2000	<10	B	MORTGAGE	36 months	debt_consolidation	1	Fully Paid
10.9150884642146	30.7	1	10.0858091093301	9	9.07840770071536	56.9	Middle	0	After 2000	>10	D or less	RENT	36 months	debt_consolidation	0	Fully Paid
11.2252433925184	24.96	0	9.30565055178051	10	9.56612491962977	83.6	Middle	0	After 2000	<5	C	RENT	36 months	debt_consolidation	0	Fully Paid
10.4042628404486	13.16	0	8.69951474821019	11	8.69801362208393	18.8	Very Low	0	After 2000	<10	A	MORTGAGE	36 months	debt_consolidation	1	Fully Paid
10.8395809117065	8.76	1	10.0323204243791	11	8.81714962474341	9.8	High	0	<2000	<10	A	RENT	36 months	other	0	Fully Paid
11.6082356447746	13.69	0	10.1266311038503	9	9.69017056203965	52.5	Very High	0	<2000	<5	B	MORTGAGE	60 months	debt_consolidation	1	Fully Paid
11.9183905730784	14.78	2	10.1266311038503	8	10.5240640402612	91.4	High	0	<2000	<10	C	MORTGAGE	36 months	debt_consolidation	1	Fully Paid
11.2318879352371	17.86	1	8.51719319141624	7	8.52753948347038	49	Very Low	1	<2000	<5	D or less	MORTGAGE	36 months	other	1	Fully Paid
11.3621025752356	22.52	0	9.7981270368783	12	9.05800471067248	68.7	Low	0	<1990	>10	B	MORTGAGE	36 months	credit_card	1	Fully Paid
10.77895628989	28.33	0	9.09661160664784	8	8.17919979842309	77.5	Very High	1	<2000	>10	B	MORTGAGE	36 months	debt_consolidation	1	Charged Off
10.8395809117065	26.94	3	9.80917687306489	17	9.18266080286944	63.6	Very High	0	After 2000	<5	D or less	RENT	60 months	debt_consolidation	0	Charged Off
10.6115233455898	8.9	0	7.86326672400957	6	6.35610766069589	4.5	Very High	0	After 2000	<5	C	MORTGAGE	36 months	other	1	Fully Paid
11.2252433925184	14.43	2	9.76995615991161	10	9.58562114890703	51.2	Very High	1	<2000	>10	D or less	MORTGAGE	36 months	debt_consolidation	1	Charged Off
10.5050675395706	10.42	0	9.35010231435134	12	9.15186344221721	34.9	Very High	0	<2000	>10	B	MORTGAGE	36 months	debt_consolidation	1	Fully Paid
10.5304949305915	15.38	2	9.02701831484864	11	8.95027346655738	42.6	Low	1	<2000	<10	B	OWN	36 months	debt_consolidation	1	Fully Paid
11.0186291431554	19.91	0	9.95227771670556	13	10.1192035880215	50.1	Very High	0	<2000	>10	B	MORTGAGE	60 months	debt_consolidation	1	Fully Paid
10.9508065468167	30.61	1	9.0825070004663	15	9.07863588097876	26.1	Low	0	After 2000	<5	B	MORTGAGE	36 months	credit_card	1	Fully Paid
11.289781913656	26.2	0	9.90348755253613	25	10.6227409801806	63.2	Middle	0	<2000	<10	A	MORTGAGE	36 months	debt_consolidation	1	Fully Paid
11.6952470217642	12.75	0	10.4631033404715	8	10.5408048481354	79.8	Very Low	0	<1990	>10	D or less	MORTGAGE	60 months	debt_consolidation	1	Fully Paid
10.7995755770928	20.33	1	8.37216741936598	7	9.16910162395959	54.5	Low	1	<2000	<5	C	MORTGAGE	36 months	debt_consolidation	1	Charged Off
11.3941419289803	12.96	0	9.61580548008435	4	9.28294006439053	88.1	Very High	0	<2000	>10	B	RENT	36 months	debt_consolidation	0	Charged Off
10.1266311038503	8.21	2	8.94246092682058	16	8.48094405874112	29	Very High	0	After 2000	<10	D or less	MORTGAGE	60 months	debt_consolidation	1	Fully Paid
11.727205854249	11.61	3	9.04782144247841	14	11.1082150719929	66.1	High	0	<2000	>10	B	MORTGAGE	36 months	debt_consolidation	1	Fully Paid
11.6952470217642	11.33	1	9.7981270368783	13	9.7721252343393	45.7	Low	0	<2000	<5	A	MORTGAGE	36 months	debt_consolidation	1	Fully Paid
10.4697100395224	28.78	1	9.21034037197618	15	7.18159194461187	4.5	Very Low	1	<2000	<10	B	OWN	36 months	other	1	Fully Paid
10.6828124293371	12.79	0	9.86266555801587	6	9.52032195192273	77	Middle	0	After 2000	<5	B	RENT	36 months	credit_card	0	Fully Paid
10.7995755770928	20.35	0	9.98621895013359	7	9.46753746341524	68.1	High	1	<2000	>10	C	MORTGAGE	36 months	debt_consolidation	1	Fully Paid
10.7144177687525	9.32	0	9.24956108512946	8	9.13583231980112	52.9	Very High	0	<2000	<10	B	MORTGAGE	36 months	debt_consolidation	1	Fully Paid
10.5966347330961	28.95	3	8.69951474821019	6	8.82526595351575	84	High	1	After 2000	>10	D or less	RENT	36 months	other	0	Charged Off
11.6952470217642	4.79	1	9.61580548008435	11	10.0661164759843	84.8	Middle	0	After 2000	<10	A	OWN	36 months	credit_card	1	Fully Paid
11.1844213979982	19.03	3	8.51719319141624	13	9.33300038471207	61.4	High	0	After 2000	<5	D or less	MORTGAGE	36 months	credit_card	1	Fully Paid
10.7144177687525	9.52	0	8.77955745588373	6	8.81477608854528	91	High	0	After 2000	<10	C	RENT	36 months	debt_consolidation	0	Fully Paid
11.4467856624657	1.47	2	10.0858091093301	11	8.80387476353443	15.1	Middle	0	<2000	<5	A	MORTGAGE	60 months	debt_consolidation	1	Charged Off
11.0821425488778	13.36	2	10.2810674571548	7	8.81328976246904	43.9	High	1	After 2000	>10	D or less	RENT	36 months	credit_card	0	Fully Paid
12.2690474446916	19.9	2	9.90348755253613	14	11.9599546921561	47.3	High	1	<2000	<5	A	MORTGAGE	36 months	credit_card	1	Fully Paid
10.4341158035983	28.46	0	9.36734412078585	10	8.69265796074698	77.4	High	1	After 2000	<5	D or less	RENT	36 months	debt_consolidation	0	Fully Paid
11.2644641056717	16.07	0	10.0858091093301	4	9.44264186107516	57.9	High	1	<2000	<10	B	RENT	36 months	debt_consolidation	1	Fully Paid
10.8197782844103	33.88	1	9.61580548008435	11	10.4445319548861	77.3	Low	0	After 2000	>10	B	OWN	36 months	credit_card	0	Fully Paid
10.6919449129004	28.64	0	9.02701831484864	9	8.31115254800169	59	Very High	0	After 2000	<5	C	RENT	36 months	debt_consolidation	0	Fully Paid
11.5277549624162	14.14	0	9.63887075301534	8	9.75932845683652	74	Low	0	After 2000	<10	A	MORTGAGE	36 months	debt_consolidation	1	Fully Paid
11.4616321705827	18.52	3	8.88183630500415	11	10.0784487549238	85.1	Middle	0	<2000	<5	C	MORTGAGE	36 months	debt_consolidation	1	Charged Off
12.8177874032096	12.73	2	10.4631033404715	12	11.4092191359465	28.3	High	0	<1990	<5	D or less	MORTGAGE	36 months	other	1	Fully Paid
11.1913418408428	31.44	3	10.384369299929	10	8.74687531957003	12.4	Middle	0	After 2000	<10	D or less	MORTGAGE	60 months	debt_consolidation	1	Fully Paid
11.1633679888004	5.67	0	9.5939006446963	7	7.59438124255182	14.1	High	1	After 2000	<5	D or less	OWN	36 months	other	1	Fully Paid
11.3504065354725	5.63	1	9.16951837745593	7	7.99294454731811	22.3	High	1	<2000	<10	C	RENT	36 months	other	0	Charged Off
11.2252433925184	1.74	1	9.61580548008435	3	7.1929342212158	88.7	Very High	1	<2000	<5	C	RENT	36 months	debt_consolidation	1	Charged Off
10.8589989975636	19.27	0	10.0410732154887	15	10.2188820635544	78.4	Very Low	0	<2000	<5	B	RENT	36 months	credit_card	0	Fully Paid
10.7363966754712	29.4	0	9.90348755253613	15	10.2712854069145	55.7	High	1	<2000	<5	B	RENT	36 months	debt_consolidation	0	Fully Paid
11.289781913656	18.79	1	9.68034400122192	14	9.2735968216112	71.9	High	0	<2000	<5	C	MORTGAGE	60 months	other	1	Charged Off
10.1266311038503	8.4	0	8.69951474821019	11	8.3354314778808	18.4	High	0	After 2000	<5	B	OWN	36 months	debt_consolidation	0	Fully Paid
11.6082356447746	9.41	0	10.4631033404715	7	10.3178132890765	62.4	High	0	After 2000	>10	B	MORTGAGE	36 months	debt_consolidation	1	Fully Paid
11.0348896640272	27.33	2	9.74096862303835	20	9.55570155601464	57	Very High	1	<2000	<5	D or less	RENT	36 months	debt_consolidation	1	Fully Paid
11.0020998412042	24.19	0	9.04782144247841	10	8.21959545417708	32.5	Very Low	1	<2000	>10	B	MORTGAGE	36 months	debt_consolidation	1	Fully Paid
12.2060726455302	2.86	3	9.61580548008435	5	9.30519590298886	41.8	High	0	After 2000	<5	A	MORTGAGE	36 months	credit_card	1	Fully Paid
10.3734911817819	13.95	0	8.51719319141624	11	9.44517531187998	64.5	Low	1	<2000	<5	C	RENT	36 months	debt_consolidation	1	Fully Paid
10.7144177687525	14.7	1	7.27931883541462	8	8.99652814809086	36.5	Low	0	<2000	<10	C	MORTGAGE	36 months	other	0	Fully Paid
11.5129254649702	22.89	2	9.21034037197618	24	9.26511260782316	38.6	High	0	After 2000	<5	B	OWN	36 months	debt_consolidation	0	Fully Paid
11.0821425488778	16.91	0	9.7981270368783	10	10.0407681580702	50.8	Middle	0	<2000	<10	C	MORTGAGE	60 months	debt_consolidation	1	Fully Paid
11.0821425488778	11.14	1	9.10497985631836	16	8.94311430809178	18	High	0	<2000	<10	A	MORTGAGE	36 months	debt_consolidation	1	Fully Paid
11.4616321705827	14.48	0	9.61580548008435	6	10.4816727146264	99	Middle	1	<1990	>10	B	MORTGAGE	36 months	credit_card	1	Fully Paid
10.8197782844103	26.02	0	9.39266192877014	6	10.5055879520777	75.4	Middle	0	<1990	>10	B	MORTGAGE	36 months	debt_consolidation	1	Fully Paid
11.4457167152768	21.96	0	10.0858091093301	7	9.97859502502293	79.9	Low	0	<1990	<5	C	MORTGAGE	60 months	debt_consolidation	0	Fully Paid
10.4434835536019	21.92	0	9.09099361434362	8	9.23921933152656	81	Middle	0	<1990	>10	C	RENT	36 months	debt_consolidation	1	Fully Paid
11.0020998412042	17.82	1	9.89090877032927	10	9.14644164612595	72.2	High	0	<1990	<5	D or less	MORTGAGE	36 months	other	1	Fully Paid
11.4075649493124	11.27	0	9.81054955687686	10	8.66302363962778	29.7	High	0	After 2000	<5	B	RENT	60 months	debt_consolidation	0	Fully Paid
11.5129254649702	9	0	9.7981270368783	6	9.95380036640972	57.2	Very High	0	After 2000	<10	A	MORTGAGE	36 months	debt_consolidation	1	Fully Paid
11.289781913656	19.29	0	8.63052187672324	15	11.6909628578251	77.4	Low	1	<2000	<5	C	MORTGAGE	36 months	other	1	Fully Paid
10.9508065468167	28.19	1	9.90348755253613	26	9.02605689186869	20.4	Middle	0	<2000	<5	A	OWN	36 months	other	1	Fully Paid
10.5453414387085	34.67	2	9.72615353725321	12	9.63939178989049	51.2	Middle	0	<2000	>10	D or less	RENT	60 months	credit_card	0	Fully Paid
11.4616321705827	19.86	2	9.21034037197618	13	9.13281116946695	73.4	Very High	0	After 2000	<5	D or less	RENT	36 months	debt_consolidation	0	Charged Off
10.9150884642146	11.78	0	9.28730141311231	13	9.32027043134838	42.6	Very High	1	After 2000	<5	C	RENT	36 months	debt_consolidation	0	Fully Paid
11.289781913656	14.73	0	9.39266192877014	15	9.31820774284519	35.2	Very High	1	<2000	<5	B	RENT	36 months	debt_consolidation	0	Fully Paid
10.3734911817819	23.52	0	9.27096499379262	6	9.00466830157398	85.7	Low	0	After 2000	<5	D or less	MORTGAGE	36 months	debt_consolidation	0	Charged Off
11.4762614805986	11.59	0	9.90348755253613	11	9.91536671506621	42.4	Very Low	1	<1990	>10	A	MORTGAGE	36 months	debt_consolidation	1	Fully Paid
11.3963916487143	32.13	0	9.10497985631836	21	10.8483463047273	39	Very High	0	<2000	<5	A	MORTGAGE	36 months	debt_consolidation	1	Fully Paid
11.9183905730784	5.52	0	10.0858091093301	21	10.3349452409185	48.4	High	1	<1990	>10	A	OWN	36 months	debt_consolidation	1	Fully Paid
11.2252433925184	21.17	1	10.0858091093301	12	9.90033258084283	58.8	High	0	<2000	<10	C	MORTGAGE	60 months	credit_card	1	Charged Off
11.0821425488778	11.96	1	10.2399597891573	8	10.2048876018161	54.3	Low	0	<1990	<5	D or less	MORTGAGE	60 months	credit_card	1	Fully Paid
12.4211840251471	13.35	0	10.0858091093301	18	10.0830971018266	26.9	Low	0	<1990	<5	A	MORTGAGE	36 months	debt_consolidation	1	Fully Paid
10.8589989975636	28.57	0	9.21034037197618	8	8.05356916913454	32.8	Very High	1	After 2000	<5	C	RENT	36 months	debt_consolidation	0	Fully Paid
10.9150884642146	5.87	0	9.39266192877014	4	9.06820060481506	78.9	High	1	<2000	>10	C	RENT	36 months	debt_consolidation	1	Fully Paid
11.1844213979982	15.53	1	10.3089526606443	13	10.0905893325031	42.1	Middle	0	<2000	>10	C	MORTGAGE	36 months	debt_consolidation	1	Fully Paid
11.6952470217642	13.51	1	10.4399809230507	12	10.4106966445276	58.2	High	1	<1990	>10	B	OWN	36 months	debt_consolidation	0	Fully Paid
10.4631033404715	31.41	0	9.24956108512946	6	8.86953877719374	66.5	Middle	0	After 2000	<10	D or less	RENT	36 months	debt_consolidation	0	Fully Paid
11.1844213979982	27.03	1	9.39266192877014	9	10.3174497908982	77.4	Low	1	<2000	<5	C	MORTGAGE	36 months	credit_card	1	Fully Paid
10.8589989975636	19.5	0	8.69951474821019	9	7.82084087990734	47.9	Middle	0	After 2000	<5	C	RENT	36 months	debt_consolidation	0	Fully Paid
11.3022044336546	31.76	0	9.61580548008435	15	8.37586001529959	58.7	Middle	0	After 2000	>10	B	RENT	36 months	debt_consolidation	0	Charged Off
11.7752897294377	4.64	0	10.2399597891573	14	9.97599424332288	21	High	0	<2000	<5	A	MORTGAGE	36 months	credit_card	1	Fully Paid
11.0587951848808	17.01	1	7.64969262371151	8	8.08671792030391	85.6	Low	1	<1990	<10	D or less	MORTGAGE	36 months	other	1	Fully Paid
10.1991377946371	26.56	0	9.13237883050647	11	9.55965831946135	73.5	High	0	After 2000	<5	C	RENT	36 months	credit_card	0	Fully Paid
11.8844890214027	12.87	2	9.57498348556409	20	10.3537666764341	54.3	Very High	0	<2000	<5	A	MORTGAGE	36 months	debt_consolidation	1	Fully Paid
11.0020998412042	20.34	2	8.1886891244442	9	9.28720881623276	86.4	High	0	After 2000	<5	D or less	RENT	36 months	other	0	Charged Off
11.1124478983731	12	1	9.76422548520262	13	10.2585361747303	36.5	High	0	<2000	>10	A	MORTGAGE	36 months	debt_consolidation	1	Fully Paid
10.5453414387085	3.51	0	8.50207955360619	6	8.29679586577005	46.1	Very Low	1	<2000	<10	C	OWN	36 months	debt_consolidation	0	Charged Off
11.6439537273766	22.04	0	9.99879773234045	10	10.1706097110225	86.7	Middle	1	<2000	<5	B	RENT	36 months	credit_card	1	Fully Paid
11.5711943730942	16.43	0	10.0604913013458	8	10.1628473079833	35.7	High	0	<2000	<5	A	RENT	36 months	credit_card	0	Fully Paid
11.6613454700885	28.48	3	10.3089526606443	24	9.99296255896373	57.3	High	0	<1990	>10	D or less	MORTGAGE	60 months	debt_consolidation	1	Fully Paid
11.1272629841582	31.87	2	9.16951837745593	10	9.55286568031047	89.7	High	0	After 2000	<5	B	MORTGAGE	36 months	credit_card	1	Fully Paid
11.8130300574206	6.83	0	10.1266311038503	7	9.5801783024412	62.1	High	0	After 2000	<5	A	MORTGAGE	36 months	debt_consolidation	1	Fully Paid
11.0937518228018	7.94	1	9.61580548008435	8	10.0063148623356	76.7	High	1	<1990	>10	D or less	OWN	36 months	debt_consolidation	1	Fully Paid
11.5617156291397	10.1	3	9.61580548008435	12	9.61673837813295	63.9	Middle	0	After 2000	<5	C	RENT	36 months	credit_card	1	Fully Paid
11.5617156291397	9.51	0	9.57498348556409	10	8.22897764335831	23	High	0	After 2000	<5	B	MORTGAGE	36 months	debt_consolidation	1	Fully Paid
11.4824662574855	8.3	0	8.88183630500415	8	9.39930647148881	52.3	Low	0	<2000	<5	A	OWN	36 months	credit_card	0	Fully Paid
10.9331069697173	14.01	0	9.61580548008435	7	9.43532223256403	76.8	Very High	0	<2000	>10	B	RENT	36 months	credit_card	0	Fully Paid
11.4510500612521	18.28	2	10.2246648441217	20	10.2419221481851	73.6	High	0	<2000	<10	C	MORTGAGE	60 months	debt_consolidation	1	Fully Paid
10.979734934071	17.75	2	10.1801718707784	12	10.1336464387442	92.6	High	0	After 2000	>10	D or less	MORTGAGE	60 months	debt_consolidation	1	Fully Paid
12.0725412529057	9.88	0	9.61580548008435	9	8.86333283343959	73.6	Very Low	1	<2000	>10	C	MORTGAGE	36 months	other	1	Fully Paid
10.5713169251118	16.65	0	9.53964411911878	11	9.68333951020172	47.2	Low	0	<2000	<5	B	MORTGAGE	36 months	debt_consolidation	0	Fully Paid
11.0070873827153	27.59	1	10.2054422842746	13	10.5975593055472	80.9	High	0	<2000	>10	C	MORTGAGE	60 months	credit_card	1	Fully Paid
10.8589989975636	5.22	0	8.29404964010203	4	9.29954101743449	30.2	High	0	After 2000	<10	C	MORTGAGE	36 months	other	1	Fully Paid
11.1562505210315	23.42	1	8.50714285556274	15	10.5600744777843	71	High	0	<2000	>10	B	MORTGAGE	36 months	debt_consolidation	1	Fully Paid
11.3504065354725	17.82	0	10.2035921449865	13	10.1320961432814	75	Middle	0	After 2000	<10	B	MORTGAGE	60 months	debt_consolidation	1	Fully Paid
13.0815413828841	2.94	0	9.7981270368783	7	8.50045386741194	92.8	Low	0	<2000	>10	C	MORTGAGE	60 months	debt_consolidation	0	Fully Paid
10.5966347330961	14.04	1	8.98719682066197	10	8.42244285487043	41.7	Low	0	<2000	<5	C	RENT	36 months	debt_consolidation	0	Fully Paid
10.77895628989	8.23	1	9.54144106479549	9	9.07142307278951	34.5	Middle	0	After 2000	<5	B	MORTGAGE	36 months	debt_consolidation	1	Fully Paid
11.0020998412042	10.26	0	9.21034037197618	4	8.12118324207883	71.6	Very High	0	<2000	>10	B	MORTGAGE	36 months	credit_card	0	Fully Paid
10.8780471925343	18.88	0	9.21034037197618	8	9.51199931135876	89.5	Low	0	After 2000	<10	B	OWN	36 months	debt_consolidation	0	Fully Paid
11.289781913656	28.81	0	10.0858091093301	16	10.6380885279884	68.5	Middle	1	<1990	>10	A	MORTGAGE	36 months	debt_consolidation	1	Fully Paid
11.5424842672118	30.56	0	9.95227771670556	16	9.64017283653264	37.9	High	0	<1990	<5	A	MORTGAGE	36 months	credit_card	1	Fully Paid
11.5327280922664	23.59	1	10.2399597891573	13	10.3156965361776	66.4	High	0	<1990	>10	C	RENT	36 months	debt_consolidation	0	Fully Paid
11.5521461781235	33.28	0	9.90348755253613	9	10.4062910851992	77.1	High	0	<2000	<5	A	RENT	36 months	debt_consolidation	0	Fully Paid
11.2891567182621	9.43	0	10.2399597891573	2	9.01808968410434	85.9	Middle	0	<2000	<5	C	OWN	36 months	debt_consolidation	0	Fully Paid
11.6439537273766	29.05	1	9.5468126085974	18	10.7606862376006	76	Middle	0	<2000	<5	B	MORTGAGE	36 months	credit_card	1	Fully Paid
10.8197782844103	16.22	0	8.98719682066197	12	9.73139351589761	56.9	Very Low	0	After 2000	<10	B	RENT	36 months	credit_card	0	Fully Paid
10.4631033404715	3.77	1	8.88183630500415	6	8.16791936295782	70.5	Low	0	After 2000	<5	B	MORTGAGE	36 months	debt_consolidation	1	Fully Paid
11.3736633976367	15.75	2	10.2399597891573	24	10.2445208004849	30.9	Low	0	<2000	<5	C	MORTGAGE	60 months	credit_card	1	Fully Paid
11.4616321705827	29.15	2	10.4631033404715	17	9.97492410247398	38	Middle	1	After 2000	>10	D or less	MORTGAGE	60 months	debt_consolidation	1	Fully Paid
11.2252433925184	11.81	0	9.90348755253613	14	8.28197705886776	69.3	Very High	1	<2000	>10	D or less	RENT	36 months	other	0	Charged Off
11.2252433925184	21.09	2	10.1266311038503	8	9.23630047364571	76.6	Very Low	0	After 2000	>10	D or less	MORTGAGE	60 months	debt_consolidation	1	Fully Paid
10.4631033404715	29.35	1	9.21034037197618	10	9.76209678434414	34.5	High	0	<2000	>10	B	RENT	36 months	credit_card	0	Fully Paid
10.6919449129004	19.88	0	9.21034037197618	7	9.15799389160397	47.7	Middle	0	<1990	>10	B	RENT	36 months	debt_consolidation	0	Fully Paid
11.6082356447746	17.69	1	10.2399597891573	11	9.4442260198223	77.5	Very High	0	<2000	>10	C	MORTGAGE	36 months	debt_consolidation	1	Fully Paid
10.5320962119585	19.94	0	8.77955745588373	13	8.22496747891458	49.1	Middle	0	<2000	>10	B	MORTGAGE	36 months	debt_consolidation	1	Fully Paid
10.1266311038503	11.44	0	8.29404964010203	10	8.67982211486446	56	Very Low	0	<1990	<5	D or less	RENT	36 months	other	0	Fully Paid
11.0020998412042	25.98	1	9.7981270368783	8	9.06981313683921	51.1	Very Low	0	After 2000	<5	D or less	MORTGAGE	60 months	debt_consolidation	1	Fully Paid
11.2252433925184	25.34	0	9.90348755253613	19	10.1025433083212	45	Very Low	0	After 2000	<10	C	MORTGAGE	60 months	debt_consolidation	1	Fully Paid
11.0020998412042	18.94	1	9.5468126085974	10	9.34303391370165	82.7	Low	1	<2000	>10	D or less	MORTGAGE	36 months	debt_consolidation	0	Fully Paid
10.7144177687525	16.21	0	9.89090877032927	6	9.22325659724273	45.8	Very High	1	After 2000	<5	B	RENT	36 months	debt_consolidation	0	Fully Paid
11.0020998412042	23.38	0	9.90598443273472	15	9.39299520656026	42.9	Middle	0	<2000	<5	C	MORTGAGE	60 months	debt_consolidation	1	Charged Off
11.289781913656	20.8	2	9.87816974455184	9	9.04817432138579	31	Middle	0	<2000	>10	A	MORTGAGE	36 months	debt_consolidation	1	Fully Paid
11.0348896640272	17.5	3	8.47637119689598	14	8.56483984488359	40	Very High	0	After 2000	<5	C	MORTGAGE	36 months	credit_card	1	Fully Paid
11.0821425488778	19.4	1	10.2488487365746	8	10.7782685534535	53.4	Very High	0	<2000	<10	B	MORTGAGE	36 months	debt_consolidation	1	Fully Paid
10.8197782844103	4.85	2	9.09099361434362	14	8.71768205216564	44.3	Very Low	0	After 2000	<5	D or less	RENT	36 months	debt_consolidation	0	Fully Paid
10.2399597891573	16.89	0	9.18502256399189	7	7.15617663748062	8.4	Middle	0	After 2000	<5	B	OWN	36 months	debt_consolidation	0	Fully Paid
10.5966347330961	24.2	1	9.10497985631836	19	9.59308259297708	50.6	Low	0	<2000	<10	C	RENT	36 months	debt_consolidation	0	Fully Paid
11.0267924537946	24.5	1	9.34136863438259	21	9.71715797434464	88.3	Middle	0	<2000	>10	D or less	RENT	36 months	debt_consolidation	0	Fully Paid
11.5617156291397	28	2	9.5468126085974	13	10.5529701606098	73.5	Very Low	0	<2000	<5	B	RENT	36 months	credit_card	1	Fully Paid
11.3504065354725	16.57	1	9.61580548008435	8	8.31041499418829	86.5	Very Low	0	After 2000	<5	B	RENT	36 months	debt_consolidation	0	Fully Paid
10.8532130604965	18.2	1	9.61580548008435	11	10.0202923320782	82.9	High	0	<2000	<10	B	MORTGAGE	36 months	debt_consolidation	1	Fully Paid
11.3150353445681	17	0	9.21034037197618	5	10.4519268295954	96.1	Middle	0	After 2000	<10	B	RENT	36 months	credit_card	1	Fully Paid
11.2384886192685	9.08	3	9.39266192877014	12	9.06473639811739	64	High	0	<2000	<10	B	MORTGAGE	36 months	debt_consolidation	1	Fully Paid
10.8197782844103	22.56	0	9.99879773234045	13	10.3215726920004	55.5	Middle	0	<2000	<5	B	MORTGAGE	36 months	credit_card	1	Fully Paid
11.0020998412042	21.18	0	9.68034400122192	10	9.96109586515644	66.4	High	0	<2000	>10	C	MORTGAGE	60 months	debt_consolidation	1	Fully Paid
11.0974100210086	14.98	0	9.7981270368783	17	9.61547209118311	99.3	Very High	0	<2000	<5	D or less	MORTGAGE	60 months	debt_consolidation	1	Fully Paid
10.6358554462494	13.99	0	9.39266192877014	19	9.46063205520941	60.3	Very Low	0	After 2000	<5	B	MORTGAGE	36 months	debt_consolidation	1	Fully Paid
11.6526874073454	17.41	2	9.21034037197618	10	9.21681933807389	85.3	Very Low	1	<2000	<5	B	OWN	36 months	debt_consolidation	1	Fully Paid
10.1266311038503	17.81	1	9.02701831484864	7	9.15122710748368	77.9	Very High	0	<2000	<10	C	RENT	36 months	debt_consolidation	1	Fully Paid
10.5966347330961	17.58	0	8.51719319141624	9	8.39434736141739	33.2	High	1	After 2000	<5	C	RENT	36 months	debt_consolidation	0	Fully Paid
11.5129254649702	7.61	0	8.98719682066197	6	9.07188257882862	79.2	High	1	<2000	>10	A	MORTGAGE	36 months	credit_card	1	Fully Paid
11.6082356447746	10.54	0	8.51719319141624	10	9.82428199435515	80	High	1	<1990	>10	B	RENT	36 months	debt_consolidation	1	Fully Paid
10.3089526606443	18.96	0	8.69114649853968	10	9.07738024471995	65.3	Very High	0	After 2000	<5	D or less	RENT	36 months	credit_card	0	Fully Paid
12.0137007528827	10.25	2	8.51719319141624	12	10.0363562256106	85.9	Very High	0	<2000	<10	B	MORTGAGE	36 months	credit_card	1	Fully Paid
11.1562505210315	25.44	1	10.3513733765282	8	10.3805598894967	93.9	Very High	0	After 2000	<5	D or less	RENT	60 months	debt_consolidation	0	Fully Paid
10.7144177687525	23.71	0	9.90348755253613	14	8.96392819372262	64.1	Very High	0	After 2000	<5	C	MORTGAGE	60 months	debt_consolidation	1	Fully Paid
11.0348896640272	15.29	1	9.21034037197618	12	9.11007795003779	45.7	High	1	After 2000	<5	D or less	RENT	36 months	other	0	Fully Paid
10.9852927228879	15.05	3	9.21034037197618	9	10.4019267806511	64.1	Middle	0	<2000	>10	B	MORTGAGE	36 months	debt_consolidation	1	Fully Paid
10.7913788098886	14.23	0	9.97114620100994	5	10.0878902755339	73.5	High	0	<2000	>10	C	RENT	60 months	debt_consolidation	0	Fully Paid
10.5966347330961	17.88	3	8.9226582995244	15	9.18440698994968	40.8	Very Low	0	<2000	<5	C	OWN	36 months	debt_consolidation	0	Fully Paid
11.580584113444	11.18	0	9.69892038679485	8	9.88211068677654	57.4	Middle	0	<2000	<10	A	MORTGAGE	36 months	debt_consolidation	1	Fully Paid
10.1266311038503	7.73	0	9.03598698483141	5	8.80477525886769	40.9	High	0	After 2000	<5	B	RENT	36 months	debt_consolidation	0	Fully Paid
11.6952470217642	21.54	3	10.4631033404715	19	9.76428295481558	53.1	High	0	After 2000	<5	C	MORTGAGE	36 months	debt_consolidation	1	Fully Paid
10.0469383349411	22.25	1	8.50714285556274	8	9.09862638234618	43.8	Very High	0	After 2000	<5	C	RENT	36 months	debt_consolidation	0	Fully Paid
11.1418617835794	30.49	0	9.39266192877014	11	8.21581779183245	43	Low	0	<1990	<10	D or less	MORTGAGE	36 months	other	1	Fully Paid
10.3089526606443	29.08	0	8.77955745588373	15	8.6459381473068	40	High	1	After 2000	<5	C	RENT	36 months	debt_consolidation	0	Fully Paid
11.0020998412042	13.88	1	8.98719682066197	6	9.74642430195627	86.3	High	0	<2000	>10	C	RENT	36 months	debt_consolidation	0	Charged Off
11.7905572015685	7.08	0	9.74096862303835	8	9.77990649076477	57.8	Middle	0	<1990	<10	A	MORTGAGE	36 months	credit_card	1	Fully Paid
12.3238556811866	6.72	0	9.21034037197618	12	8.82305893430165	19.7	High	0	<2000	<10	A	RENT	36 months	other	1	Fully Paid
11.3504065354725	19.58	3	10.3328319344342	11	9.91036385647556	83.6	Low	0	<2000	<5	D or less	MORTGAGE	36 months	debt_consolidation	1	Fully Paid
11.8240798936072	20.03	0	10.4631033404715	23	10.4588944956975	87.8	Very High	1	<2000	<5	D or less	MORTGAGE	60 months	debt_consolidation	1	Fully Paid
11.4616321705827	5.97	3	10.4588084161887	11	9.98695515777739	83.9	Very High	1	<2000	<5	D or less	RENT	60 months	debt_consolidation	1	Fully Paid
11.7752897294377	17.73	0	9.39266192877014	21	10.4460153110326	35.3	High	0	<2000	>10	A	MORTGAGE	36 months	debt_consolidation	1	Fully Paid
10.5966347330961	25.92	3	8.61250337122056	12	8.45233461906774	38.4	Middle	0	<2000	<5	B	MORTGAGE	36 months	debt_consolidation	1	Fully Paid
11.3850920934603	17.26	0	10.1266311038503	8	9.68495833877266	74.8	Very High	0	<2000	>10	D or less	RENT	60 months	debt_consolidation	1	Fully Paid
11.7248058240057	12.4	0	10.4631033404715	14	9.99090301453908	89.5	Middle	0	After 2000	<5	D or less	MORTGAGE	60 months	debt_consolidation	1	Charged Off
11.3504065354725	18.71	0	9.39266192877014	9	9.52156805800298	62.6	High	0	<2000	<5	B	MORTGAGE	36 months	credit_card	1	Fully Paid
11.1562505210315	15.72	3	9.68034400122192	26	9.34145634983372	57.6	High	1	<2000	<5	D or less	MORTGAGE	60 months	other	1	Charged Off
11.8844890214027	10.52	1	10.1266311038503	7	10.0693832742482	92.9	High	1	<2000	>10	C	RENT	36 months	debt_consolidation	1	Fully Paid
11.0821425488778	14.34	0	9.21034037197618	7	8.66578559546606	86.6	High	1	<2000	<5	B	MORTGAGE	36 months	debt_consolidation	1	Charged Off
10.4341158035983	19.62	1	9.21034037197618	13	9.24773249119325	65.3	Low	0	After 2000	<5	C	RENT	36 months	credit_card	0	Charged Off
10.9150884642146	27.03	3	9.30565055178051	9	8.69450220638665	59.1	High	1	After 2000	>10	D or less	MORTGAGE	36 months	other	1	Fully Paid
10.3089526606443	26.84	1	9.21034037197618	12	9.10553525761006	51.5	High	0	After 2000	<10	C	RENT	36 months	debt_consolidation	0	Fully Paid
11.2252433925184	19.14	1	9.21034037197618	14	9.79723775269342	65.6	High	0	<2000	<5	C	RENT	36 months	credit_card	0	Fully Paid
10.6689553946757	23.5	2	9.39266192877014	11	10.058908853354	69.5	Middle	0	<2000	>10	B	RENT	36 months	debt_consolidation	0	Fully Paid
10.7144177687525	6.29	3	9.42343358743689	14	8.98594603876032	27.8	Low	0	After 2000	<10	C	RENT	36 months	debt_consolidation	0	Fully Paid
11.5129254649702	9.84	3	9.21034037197618	8	8.72631895096224	97.8	Middle	0	<2000	<5	D or less	MORTGAGE	36 months	other	1	Fully Paid
10.8197782844103	24.22	0	9.77565418102624	10	9.18060255371223	40.4	Very Low	0	<2000	<5	B	RENT	36 months	debt_consolidation	1	Fully Paid
10.6100197527062	11.66	1	8.85366542803745	9	8.81284343351719	50.9	Low	0	<1990	>10	B	MORTGAGE	36 months	credit_card	1	Fully Paid
10.3734911817819	18.14	1	9.04782144247841	6	9.63913130538784	89.3	Very High	0	<1990	<5	B	MORTGAGE	36 months	debt_consolidation	1	Fully Paid
11.7752897294377	14.12	1	9.61580548008435	9	8.4277060249147	58.6	High	0	<2000	<5	A	RENT	36 months	debt_consolidation	0	Fully Paid
11.7280368445872	14.58	2	10.2399597891573	12	10.4257277811174	70.1	Very Low	1	<2000	>10	B	MORTGAGE	36 months	debt_consolidation	1	Fully Paid
11.3534606903192	12.32	2	9.95227771670556	15	10.2400312151779	74.9	High	0	After 2000	>10	C	MORTGAGE	60 months	credit_card	1	Fully Paid
11.1562505210315	22.8	0	10.3089526606443	14	10.0153866450335	34.9	Middle	0	<2000	<5	B	MORTGAGE	36 months	debt_consolidation	1	Fully Paid
12.0257490913989	10.53	3	9.7981270368783	21	8.39276311303806	3.7	High	0	<2000	<10	B	RENT	36 months	other	0	Charged Off
11.3690550945505	18.8	2	9.14313162228273	6	10.7306628773191	92.4	High	0	<2000	>10	B	MORTGAGE	36 months	credit_card	1	Fully Paid
10.9508065468167	31.49	0	10.1444710219787	5	10.5767636034537	96.6	Middle	0	<1990	>10	B	MORTGAGE	36 months	credit_card	1	Fully Paid
11.4616321705827	22.94	1	10.2399597891573	22	11.5930481694439	23.7	High	0	<2000	>10	A	MORTGAGE	36 months	credit_card	1	Fully Paid
11.7752897294377	25.06	0	9.21034037197618	13	10.1944392738555	86.3	Middle	0	<2000	<5	B	RENT	36 months	debt_consolidation	0	Charged Off
10.4790641436214	18.39	0	9.21781238681488	11	9.51495330508794	44	Very High	0	<1990	>10	B	MORTGAGE	36 months	credit_card	1	Fully Paid
11.6526874073454	9.8	3	9.16951837745593	9	8.81075792702617	47.6	High	1	After 2000	<5	B	MORTGAGE	36 months	debt_consolidation	1	Fully Paid
11.7440371859336	11.38	0	9.68034400122192	19	10.0441621218189	47.7	High	0	<2000	<5	A	MORTGAGE	36 months	debt_consolidation	1	Fully Paid
10.5966347330961	13.26	0	9.72913416539135	6	9.02773877597491	46.5	Low	0	After 2000	<10	C	MORTGAGE	60 months	debt_consolidation	1	Charged Off
10.3734911817819	13.43	1	6.90775527898214	2	6.05678401322862	17.1	Very Low	0	<2000	>10	D or less	OWN	36 months	other	1	Fully Paid
11.289781913656	6.81	0	9.21034037197618	11	9.48235027503367	56.8	High	1	After 2000	<10	A	MORTGAGE	36 months	credit_card	1	Fully Paid
11.1124478983731	33.51	1	9.76995615991161	11	9.31352852977235	68.9	Middle	0	<2000	>10	C	MORTGAGE	36 months	debt_consolidation	1	Fully Paid
11.0348896640272	19.3	1	10.2246648441217	6	9.61146273065021	89.4	Middle	0	<2000	>10	D or less	RENT	36 months	debt_consolidation	0	Fully Paid
11.289781913656	29.51	1	9.23014299927236	10	9.64736874454047	71.3	High	1	After 2000	<5	A	MORTGAGE	36 months	debt_consolidation	1	Fully Paid
11.7117763237154	17.96	1	9.90348755253613	10	10.3768604992515	94.4	Middle	1	<2000	>10	C	MORTGAGE	60 months	credit_card	1	Fully Paid
11.289781913656	13.58	2	9.68034400122192	19	9.0410929746695	44.7	Very High	0	<2000	>10	C	RENT	36 months	debt_consolidation	0	Charged Off
10.3089526606443	27.16	1	8.10922495308995	9	9.41743583886879	75.9	Middle	0	After 2000	<10	D or less	RENT	36 months	debt_consolidation	0	Fully Paid
11.6952470217642	21.54	0	9.61580548008435	24	10.2240481535538	67.7	Low	0	<2000	>10	A	MORTGAGE	36 months	debt_consolidation	1	Fully Paid
11.5129254649702	1.61	3	9.26150865855058	26	8.00736706798333	4.9	High	1	<2000	>10	B	MORTGAGE	36 months	debt_consolidation	1	Fully Paid
11.4295438560312	18.17	2	10.0858091093301	19	9.28359083371578	55.2	Low	1	<2000	>10	C	MORTGAGE	60 months	other	1	Fully Paid
11.4403547721354	30.39	3	9.95227771670556	13	11.052380956845	83.5	Low	0	<2000	>10	B	MORTGAGE	60 months	credit_card	1	Fully Paid
11.5617156291397	15.28	2	9.9281801651265	13	9.75458142928158	50.1	Low	1	<2000	>10	B	MORTGAGE	36 months	credit_card	1	Fully Paid
10.7144177687525	16.64	0	8.69951474821019	11	8.99665197943273	83.3	High	0	After 2000	<5	C	RENT	36 months	debt_consolidation	0	Fully Paid
11.289781913656	27.97	0	9.85219425814858	11	9.80736204043875	92	Low	0	<1990	>10	C	RENT	60 months	debt_consolidation	0	Charged Off
12.2783933071098	15.34	0	7.69621263934641	18	10.8607474680977	104.4	Low	0	<1990	<5	B	MORTGAGE	36 months	other	1	Fully Paid
10.5713169251118	13.08	0	8.98719682066197	7	8.52218073292728	93.1	Very High	0	After 2000	>10	B	MORTGAGE	36 months	debt_consolidation	1	Fully Paid
10.77895628989	25.04	0	9.39266192877014	13	9.51878049751247	83.5	High	0	After 2000	<5	B	RENT	36 months	debt_consolidation	0	Fully Paid
11.0020998412042	4.8	0	9.21034037197618	8	9.15883652910907	32.6	Very High	0	After 2000	<5	B	RENT	36 months	debt_consolidation	0	Fully Paid
11.3963916487143	15.76	0	9.90348755253613	8	9.58891378461603	58.2	High	0	After 2000	<10	A	RENT	36 months	credit_card	0	Fully Paid
10.5713169251118	29.17	2	9.10497985631836	9	8.98956900480703	66.3	High	0	After 2000	<5	D or less	MORTGAGE	36 months	debt_consolidation	0	Charged Off
10.9150884642146	16.1	0	10.101313295866	8	10.3674731094563	43.6	Middle	0	<2000	<5	C	MORTGAGE	60 months	debt_consolidation	1	Fully Paid
11.4403547721354	8.72	1	9.03598698483141	5	8.98356523442792	93.8	Very High	1	<2000	<10	B	MORTGAGE	36 months	debt_consolidation	1	Fully Paid
10.8589989975636	12.48	3	8.00636756765025	9	8.40626163070896	93.8	Very Low	0	After 2000	<10	D or less	RENT	36 months	other	0	Fully Paid
10.6454248972655	20.94	3	9.68034400122192	12	9.46187699779161	48.2	Middle	0	<2000	<10	C	MORTGAGE	60 months	debt_consolidation	1	Charged Off
12.7367008965923	12.4	0	10.4631033404715	26	10.5341474400842	46.7	High	0	<2000	>10	B	MORTGAGE	36 months	credit_card	1	Charged Off
11.0020998412042	11	0	9.21034037197618	6	9.06716260229985	78.1	Very High	0	<2000	<5	B	RENT	36 months	credit_card	1	Fully Paid
11.6952470217642	11.47	0	9.21034037197618	7	10.4318485293912	91.7	Middle	0	<2000	>10	A	MORTGAGE	36 months	debt_consolidation	1	Fully Paid
11.1982147201305	28.32	0	9.85219425814858	12	10.698175462651	85.6	Middle	0	After 2000	>10	B	MORTGAGE	36 months	debt_consolidation	1	Fully Paid
11.289781913656	12.54	0	10.3089526606443	12	10.381955260194	82.7	Very Low	0	<2000	<5	B	MORTGAGE	36 months	credit_card	1	Fully Paid
10.4631033404715	23.25	0	9.21034037197618	12	9.04251326133268	38.8	High	1	After 2000	<5	C	RENT	36 months	debt_consolidation	0	Fully Paid
11.1191863380375	26.31	0	9.35010231435134	11	9.88949004289227	69	Very Low	1	<2000	<5	C	MORTGAGE	36 months	debt_consolidation	1	Fully Paid
10.4912742174382	18.07	0	9.58877680769643	13	8.14612951002541	29.2	Middle	0	<2000	<5	B	RENT	36 months	debt_consolidation	0	Fully Paid
11.0974100210086	28.02	0	9.85219425814858	16	10.3883490056243	45.7	High	0	<2000	<5	A	RENT	36 months	debt_consolidation	1	Fully Paid
11.4616321705827	19.19	1	9.95227771670556	20	9.05916858417444	50	Very High	0	After 2000	<5	C	RENT	60 months	credit_card	0	Fully Paid
10.9150884642146	23.26	0	9.63233478203556	7	9.82633649334771	96.9	High	0	<2000	<5	D or less	RENT	36 months	other	0	Fully Paid
11.5327280922664	12.33	0	9.46498259034976	9	9.43140175708607	43.5	Middle	0	<2000	>10	A	RENT	36 months	debt_consolidation	1	Fully Paid
11.3265958867787	31.03	2	9.61580548008435	17	9.97030472557345	83.2	Middle	0	<2000	>10	B	MORTGAGE	36 months	other	1	Fully Paid
11.3748236438309	12.97	1	10.4631033404715	8	9.40096073158483	68	Very Low	1	<2000	>10	D or less	MORTGAGE	60 months	debt_consolidation	1	Fully Paid
10.7579028806922	18.79	0	9.39266192877014	11	9.07211225269274	75.1	Low	0	<2000	<5	B	RENT	36 months	credit_card	0	Fully Paid
11.4978118271602	11.68	2	10.0858091093301	9	11.7382506348232	6	Very High	0	<2000	>10	A	RENT	36 months	debt_consolidation	1	Fully Paid
11.6040724452185	19.89	0	9.23503298456655	23	10.3205517964876	66	Low	0	<1990	>10	B	MORTGAGE	36 months	debt_consolidation	1	Fully Paid
10.2050725301569	22.9	0	8.85366542803745	6	8.66613030419061	80.6	Middle	0	After 2000	<5	C	RENT	36 months	credit_card	0	Fully Paid
11.0020998412042	10.84	0	7.09007683577609	12	7.81681996576455	70.9	Low	0	<2000	<5	D or less	RENT	36 months	other	1	Fully Paid
11.6439537273766	4.18	1	9.39266192877014	5	9.20341645690336	38.6	High	1	<2000	>10	D or less	MORTGAGE	36 months	debt_consolidation	0	Fully Paid
10.3734911817819	28.58	1	9.31470038730042	12	9.20813794842098	53.1	Low	0	After 2000	<10	C	OWN	36 months	debt_consolidation	0	Fully Paid
10.3734911817819	15.68	2	8.73230457103318	11	8.35042997353814	35.9	Very High	0	After 2000	<5	D or less	MORTGAGE	36 months	debt_consolidation	1	Fully Paid
11.1844213979982	33.42	0	10.384369299929	7	9.62931383010914	88.4	Low	1	<2000	>10	D or less	RENT	60 months	debt_consolidation	0	Charged Off
11.1704351560235	23.12	0	9.68034400122192	11	8.70217786562968	32.5	Middle	0	After 2000	>10	C	RENT	60 months	debt_consolidation	0	Fully Paid
10.8489486617101	24.71	0	9.7981270368783	12	9.09661160664784	89.2	Middle	0	<2000	<10	D or less	RENT	60 months	debt_consolidation	1	Fully Paid
11.4616321705827	9.63	0	10.4631033404715	7	10.0084779997271	56.2	Very High	0	<1990	<5	C	MORTGAGE	60 months	credit_card	1	Fully Paid
10.9508065468167	19.73	1	9.39266192877014	24	9.18932100475211	34.2	High	0	<2000	<10	B	MORTGAGE	36 months	debt_consolidation	1	Fully Paid
11.1982147201305	27.27	1	9.90348755253613	22	10.4783859640027	68.1	Very High	0	<1990	>10	D or less	MORTGAGE	36 months	debt_consolidation	1	Charged Off
10.8780471925343	18.16	1	10.0753378094628	6	10.2854451788423	61.8	High	1	After 2000	>10	B	MORTGAGE	36 months	debt_consolidation	1	Fully Paid
10.7144177687525	16.61	0	9.39266192877014	10	8.37401542173991	92.2	Middle	0	After 2000	>10	C	MORTGAGE	36 months	debt_consolidation	1	Fully Paid
10.8589989975636	9.9	1	9.90348755253613	10	9.87816974455184	51.2	Very Low	1	After 2000	<5	C	MORTGAGE	36 months	debt_consolidation	1	Fully Paid
11.0821425488778	14.22	0	9.61580548008435	10	9.13097243659261	34.7	Very Low	0	<2000	<5	B	MORTGAGE	36 months	debt_consolidation	1	Fully Paid
10.1658518170036	8.05	0	9.10219821335648	7	8.68287710705717	69.4	Low	0	After 2000	<10	C	OWN	36 months	other	0	Fully Paid
11.2252433925184	5.98	3	9.21034037197618	9	8.56845648535378	45.8	Very Low	0	<1990	>10	B	MORTGAGE	36 months	other	1	Fully Paid
11.1272629841582	13.8	0	9.61580548008435	13	9.12008738299862	35.8	High	0	After 2000	<5	B	RENT	36 months	debt_consolidation	0	Fully Paid
10.8589989975636	21.8	1	9.13237883050647	11	8.595449689382	67.6	Very Low	0	<2000	<10	C	RENT	36 months	other	1	Fully Paid
11.0821425488778	27.03	3	10.2784934531596	19	10.0824702080646	79.7	Very Low	0	After 2000	<5	D or less	MORTGAGE	36 months	credit_card	1	Fully Paid
10.7144177687525	15.2	2	9.42343358743689	11	9.01663425631559	32.8	Low	0	After 2000	<10	B	MORTGAGE	36 months	debt_consolidation	1	Charged Off
11.0821425488778	17.37	0	8.00636756765025	8	11.1817929466445	97	Very Low	0	<1990	<5	C	MORTGAGE	36 months	credit_card	1	Fully Paid
10.8589989975636	26.61	0	9.21034037197618	21	9.39449358359911	43.7	Middle	0	<2000	<10	C	RENT	36 months	debt_consolidation	0	Fully Paid
11.5617156291397	15.7	0	9.95227771670556	6	10.8320625232435	97.7	Very High	0	<2000	<5	A	MORTGAGE	36 months	debt_consolidation	1	Fully Paid
11.0821425488778	17.02	1	9.68034400122192	14	9.5117774096603	12.6	Low	0	<2000	>10	A	MORTGAGE	36 months	credit_card	1	Fully Paid
10.77895628989	20.68	0	9.39266192877014	8	9.51029680530335	59.2	Low	0	After 2000	<10	B	MORTGAGE	36 months	credit_card	1	Fully Paid
11.0348896640272	3.35	0	8.69951474821019	6	7.98480338973441	33	Low	0	After 2000	<5	B	MORTGAGE	36 months	debt_consolidation	1	Fully Paid
10.5966347330961	21.15	0	9.51044496442652	18	9.54029139160713	47.8	Very Low	1	<2000	<5	B	MORTGAGE	36 months	debt_consolidation	0	Fully Paid
11.2384886192685	24.62	0	10.1266311038503	18	9.90723053881496	52.4	Low	0	After 2000	>10	C	MORTGAGE	36 months	debt_consolidation	0	Fully Paid
11.1562505210315	13.13	0	9.61580548008435	9	9.00773447187952	26.3	Very High	0	<1990	>10	A	MORTGAGE	36 months	credit_card	1	Fully Paid
11.6045926534961	20.91	3	10.4631033404715	11	9.86505852591635	68.5	Middle	0	<2000	<5	D or less	MORTGAGE	36 months	debt_consolidation	1	Charged Off
11.289781913656	14.02	0	9.90348755253613	12	10.5298536994057	74.7	High	0	<2000	>10	B	RENT	36 months	debt_consolidation	0	Fully Paid
11.5331713273566	31.08	0	8.00636756765025	13	10.2327912996787	78	Low	0	<2000	>10	B	MORTGAGE	36 months	debt_consolidation	1	Fully Paid
11.0821425488778	23.08	2	9.39266192877014	11	8.03560269291858	18.8	Low	0	<1990	>10	A	OWN	36 months	debt_consolidation	0	Charged Off
11.8493977015914	8.55	2	9.30565055178051	15	8.86531163267185	25.7	High	1	<2000	<5	D or less	RENT	36 months	other	0	Fully Paid
11.2252433925184	18.12	2	8.85366542803745	17	8.92492240117747	71.6	Very High	0	After 2000	<10	D or less	RENT	36 months	debt_consolidation	0	Fully Paid
11.8844890214027	25.64	1	10.4631033404715	26	10.5493858804955	74.6	Very High	0	After 2000	>10	D or less	MORTGAGE	60 months	debt_consolidation	1	Fully Paid
11.6333716180461	30.64	1	10.0858091093301	12	9.8662528659259	78.3	High	0	<2000	<10	B	MORTGAGE	60 months	credit_card	1	Fully Paid
11.3504065354725	8.33	0	9.31470038730042	5	9.99897953399535	90.2	High	0	<2000	>10	B	MORTGAGE	36 months	debt_consolidation	1	Fully Paid
11.1708857587122	18.7	2	10.3089526606443	7	8.91489490890657	80	Very High	0	<2000	<5	D or less	RENT	60 months	other	1	Fully Paid
11.7752897294377	6.6	0	10.3089526606443	12	10.074326772221	29.8	High	0	<1990	>10	A	MORTGAGE	36 months	debt_consolidation	1	Fully Paid
11.1562505210315	7.94	0	9.27096499379262	20	9.12303804357339	53.6	High	0	After 2000	>10	C	RENT	36 months	credit_card	0	Fully Paid
10.77895628989	20.13	2	9.21781238681488	13	9.77622220149025	66.5	Very High	0	After 2000	<10	C	MORTGAGE	36 months	debt_consolidation	1	Fully Paid
10.8197782844103	20.42	1	9.84294105266809	8	9.79979231619736	73	Middle	0	After 2000	<10	D or less	RENT	60 months	debt_consolidation	0	Fully Paid
11.2252433925184	9.77	0	10.0858091093301	9	9.68489612456914	63.5	High	0	<2000	<10	B	MORTGAGE	36 months	debt_consolidation	1	Fully Paid
11.0666383623418	11.76	0	9.90348755253613	14	10.0257051852604	58.2	Low	0	<2000	>10	C	MORTGAGE	60 months	debt_consolidation	1	Fully Paid
11.4616321705827	2.45	0	8.98719682066197	4	8.3478273457825	75.4	High	0	After 2000	<10	D or less	RENT	36 months	other	0	Fully Paid
10.9472916047092	7.42	0	8.52714352226941	12	8.59378379357795	69.2	Very High	0	After 2000	<5	C	RENT	36 months	debt_consolidation	0	Fully Paid
11.4295438560312	9.71	2	9.21034037197618	14	9.19044374026173	11.6	Middle	0	<2000	>10	A	MORTGAGE	36 months	debt_consolidation	1	Fully Paid
11.0974100210086	8.67	2	9.62245002280302	6	9.45124525286903	83.8	Middle	0	<1990	<5	D or less	RENT	60 months	debt_consolidation	0	Fully Paid
10.3089526606443	9.32	1	8.85366542803745	5	8.72502003861855	76	High	0	<2000	>10	D or less	RENT	36 months	debt_consolidation	0	Charged Off
10.1464337311465	17.69	1	9.04782144247841	5	9.00454545899659	74	Middle	0	After 2000	<5	D or less	RENT	36 months	credit_card	0	Charged Off
10.5966347330961	14.79	0	9.77707362768047	12	9.73843600690713	88.3	Very High	1	<1990	<10	C	MORTGAGE	60 months	debt_consolidation	1	Charged Off
11.1844213979982	7.08	1	9.7981270368783	8	9.25244154799482	22.1	Middle	0	<2000	<5	A	MORTGAGE	36 months	other	1	Fully Paid
11.5129254649702	21.34	0	9.90348755253613	23	10.3886260693661	39.7	Very Low	0	After 2000	>10	A	MORTGAGE	36 months	debt_consolidation	1	Fully Paid
11.0821425488778	20.94	0	9.90348755253613	10	10.376175076911	60.4	High	1	<2000	>10	B	RENT	36 months	debt_consolidation	0	Charged Off
10.6213273456864	27.22	0	9.7981270368783	15	8.7872203286293	46.1	High	1	<1990	<10	C	RENT	60 months	debt_consolidation	0	Fully Paid
11.5965034546253	12.74	0	9.95227771670556	8	10.7070798004847	68.2	Very High	0	After 2000	>10	D or less	MORTGAGE	60 months	other	1	Fully Paid
11.3504065354725	28.55	1	10.0858091093301	19	10.3937838850496	41.2	Very Low	0	<2000	<5	A	OWN	36 months	credit_card	0	Fully Paid
11.9146368700755	19.05	1	10.3089526606443	26	9.85382450751703	47.1	Very High	0	After 2000	<10	C	MORTGAGE	36 months	debt_consolidation	1	Fully Paid
11.2554492345755	7.58	0	8.1886891244442	14	9.29293367028004	82.9	Low	0	<2000	<10	B	MORTGAGE	36 months	other	1	Fully Paid
11.289781913656	18.48	1	9.74096862303835	19	9.7538848483049	26.4	Middle	1	<1990	<5	A	MORTGAGE	36 months	debt_consolidation	1	Fully Paid
11.289781913656	12.99	0	9.7981270368783	6	9.67702600274797	29.3	High	0	After 2000	<10	A	MORTGAGE	60 months	debt_consolidation	1	Fully Paid
11.0821425488778	3.23	0	8.98719682066197	3	7.95155933115525	45.1	Low	0	<2000	>10	B	MORTGAGE	36 months	other	0	Fully Paid
11.1562505210315	5.18	3	9.7981270368783	7	9.00134624376639	46.6	High	1	<2000	<5	C	MORTGAGE	60 months	debt_consolidation	1	Fully Paid
10.4341158035983	21.35	0	8.98719682066197	14	8.92864037120195	28.9	High	1	<1990	>10	B	OWN	36 months	debt_consolidation	0	Fully Paid
11.1272629841582	11.81	3	8.98719682066197	5	8.99355158629998	56.3	Very High	0	After 2000	<10	C	RENT	36 months	debt_consolidation	0	Fully Paid
10.8197782844103	16.22	1	9.43348392329039	8	8.76280248744611	46.7	High	0	After 2000	<10	C	RENT	36 months	credit_card	0	Fully Paid
13.2707833825226	10.41	2	10.4631033404715	10	11.3797825682999	83.3	High	0	<1990	>10	C	MORTGAGE	36 months	other	1	Charged Off
10.7144177687525	21.79	0	8.98719682066197	11	8.89617742227481	44.5	Low	1	<2000	<5	C	RENT	36 months	credit_card	0	Fully Paid
11.6952470217642	9.81	0	9.61580548008435	12	9.56233437739637	72.5	Very Low	0	After 2000	<5	A	MORTGAGE	36 months	credit_card	1	Fully Paid
11.7360690162844	26.88	2	7.3132203870903	22	10.3053127107237	66.7	Middle	1	<1990	>10	D or less	MORTGAGE	36 months	other	1	Fully Paid
11.2582912465646	11.76	0	9.95227771670556	9	9.88246818531205	58.8	High	1	<1990	>10	C	MORTGAGE	60 months	debt_consolidation	1	Fully Paid
11.2252433925184	16.32	1	9.5468126085974	9	8.94936514235297	62.6	High	0	<1990	>10	C	OWN	36 months	debt_consolidation	1	Fully Paid
12.4292161968444	19.94	3	10.4222813459513	18	9.64652865272719	29.8	High	0	<2000	<5	C	MORTGAGE	60 months	other	1	Fully Paid
10.5105320340427	18.05	0	9.68034400122192	16	9.58843428328822	61.6	High	0	After 2000	>10	D or less	RENT	60 months	debt_consolidation	0	Charged Off
11.9953516142145	15.95	0	9.61580548008435	11	9.24831030322781	47.6	Low	0	After 2000	<5	A	MORTGAGE	36 months	credit_card	1	Fully Paid
11.0348896640272	24.66	1	10.1266311038503	25	10.1014363652158	47.7	Middle	1	<2000	<10	D or less	OWN	36 months	debt_consolidation	0	Fully Paid
11.3504065354725	28.55	0	10.4631033404715	15	10.6858353785544	40.1	Low	1	<2000	>10	C	MORTGAGE	60 months	debt_consolidation	1	Fully Paid
12.1652506510099	6.97	2	10.4631033404715	12	10.6287146265595	49.3	Low	0	<1990	>10	C	MORTGAGE	60 months	debt_consolidation	1	Charged Off
11.2252433925184	10.57	1	8.98719682066197	12	10.4117198164495	45.2	High	0	After 2000	>10	A	MORTGAGE	36 months	other	1	Fully Paid
11.4295438560312	4.79	2	9.88328484521861	17	9.76457025334946	25.9	High	0	<2000	<5	A	OWN	60 months	credit_card	1	Fully Paid
11.4824662574855	14.54	3	9.21034037197618	13	7.2841348061952	3.4	Very High	0	<2000	>10	C	MORTGAGE	36 months	other	1	Fully Paid
10.3734911817819	26.06	0	9.27096499379262	10	9.13010597926558	48.3	High	0	<1990	>10	D or less	MORTGAGE	36 months	other	1	Fully Paid
10.9784899755651	18.18	3	9.19013766465866	10	8.50936261230105	42.4	Very High	0	After 2000	<5	D or less	RENT	36 months	debt_consolidation	0	Charged Off
11.289781913656	26.38	3	9.7981270368783	15	9.52456699965008	49.8	Very Low	0	<2000	<5	C	MORTGAGE	60 months	debt_consolidation	1	Fully Paid
10.4631033404715	26.74	0	8.95544812234739	18	9.7469506947159	82.2	Very Low	0	After 2000	<10	C	MORTGAGE	36 months	debt_consolidation	1	Fully Paid
10.5105320340427	4.84	0	9.0825070004663	9	8.32263709695394	43.3	Very High	0	After 2000	<5	B	OWN	36 months	credit_card	0	Fully Paid
12.0076217068063	16.2	3	10.1503476304677	22	10.1764112540124	31.8	Very Low	0	After 2000	<10	C	MORTGAGE	36 months	credit_card	1	Fully Paid
10.4341158035983	13.31	0	9.35660287895444	12	9.57553888685579	42.1	High	1	After 2000	<10	C	RENT	36 months	debt_consolidation	0	Fully Paid
11.0020998412042	13.08	3	9.21034037197618	12	8.52813313145457	37.7	Middle	1	After 2000	<10	C	MORTGAGE	36 months	debt_consolidation	0	Fully Paid
11.3504065354725	15.94	1	9.90348755253613	13	10.1351546747912	71.6	Middle	1	<2000	>10	B	MORTGAGE	36 months	debt_consolidation	1	Charged Off
11.6526874073454	11.74	0	8.85366542803745	6	10.6699084287665	85.8	Very Low	0	<2000	>10	A	MORTGAGE	36 months	other	1	Fully Paid
10.8395809117065	15.54	0	9.39266192877014	13	9.14920937197195	20	High	0	<2000	<5	A	RENT	36 months	credit_card	0	Fully Paid
10.7144177687525	30.64	0	9.90348755253613	11	9.806425839693	76.6	Middle	0	<2000	<5	B	RENT	36 months	debt_consolidation	0	Charged Off
10.7589661450135	13.08	1	9.61580548008435	7	9.14580185083861	84.5	Low	0	After 2000	<5	B	MORTGAGE	36 months	credit_card	1	Fully Paid
10.6846456104188	18.05	2	9.87431617523585	7	9.42690231192484	92	Low	0	After 2000	<5	D or less	RENT	60 months	debt_consolidation	0	Fully Paid
11.5129254649702	21.05	0	9.61580548008435	14	10.3825438326131	83.9	High	0	<2000	<10	B	RENT	36 months	credit_card	0	Fully Paid
11.4295438560312	13.24	0	9.39266192877014	14	8.71522404191537	35.9	Very High	1	After 2000	>10	B	MORTGAGE	36 months	other	0	Fully Paid
11.3385720778255	23.47	3	9.82552601106642	10	9.52843040059935	40.4	High	0	<1990	<5	C	OWN	36 months	other	0	Fully Paid
10.8197782844103	5.62	0	9.43348392329039	5	9.25865423225473	53.5	Middle	0	<1990	>10	B	MORTGAGE	36 months	debt_consolidation	1	Fully Paid
11.0020998412042	26.52	0	9.21034037197618	9	10.7061839638254	81.1	Middle	0	After 2000	>10	B	MORTGAGE	36 months	debt_consolidation	1	Fully Paid
12.0725412529057	26.72	2	10.0858091093301	23	10.6508151058592	83.3	Low	1	<1990	>10	C	MORTGAGE	60 months	credit_card	1	Fully Paid
10.6689553946757	26.93	0	9.85219425814858	6	10.0853923558337	99.5	Middle	0	After 2000	<10	C	MORTGAGE	60 months	debt_consolidation	1	Fully Paid
11.7752897294377	10.87	1	9.95227771670556	14	10.5540142472594	62.8	High	0	<1990	<5	B	RENT	36 months	debt_consolidation	0	Fully Paid
10.4631033404715	18.96	2	9.03598698483141	7	8.89508153175417	42.4	Very Low	0	<1990	>10	B	RENT	36 months	debt_consolidation	0	Fully Paid
12.1960223096767	6.28	3	10.4631033404715	13	9.35634366609603	54.1	Middle	0	<1990	>10	C	MORTGAGE	36 months	debt_consolidation	1	Fully Paid
11.0539329898443	18.23	0	9.61580548008435	7	9.48842655075452	86.9	Very Low	0	<2000	>10	B	RENT	36 months	debt_consolidation	0	Fully Paid
12.4490188241406	4.64	0	10.4631033404715	10	9.529303064461	66.8	Low	0	<1990	<5	C	MORTGAGE	60 months	debt_consolidation	1	Fully Paid
11.0020998412042	17.22	1	9.7981270368783	13	9.3982297330736	44.4	Middle	1	<1990	>10	D or less	MORTGAGE	60 months	debt_consolidation	1	Charged Off
11.3144745262464	0.59	0	10.1610325305677	4	7.04577657687951	4.9	High	0	After 2000	<10	D or less	MORTGAGE	60 months	other	1	Fully Paid
11.3736633976367	10.51	2	9.74096862303835	11	9.83948222256022	49	Low	1	After 2000	>10	B	MORTGAGE	36 months	credit_card	1	Fully Paid
11.0348896640272	26.5	0	9.16951837745593	14	8.63746202380718	89.5	Middle	1	<2000	<5	C	RENT	36 months	debt_consolidation	0	Fully Paid
11.5327280922664	14.06	0	9.90348755253613	10	9.12325626506907	46.8	Low	1	<2000	>10	B	MORTGAGE	36 months	debt_consolidation	1	Fully Paid
11.2644641056717	4.03	0	9.39266192877014	7	9.05157907959124	38.1	High	0	<2000	<10	B	MORTGAGE	36 months	debt_consolidation	1	Fully Paid
10.5966347330961	28.98	1	8.47637119689598	10	9.09290727508409	64.9	High	0	After 2000	<10	D or less	RENT	36 months	debt_consolidation	0	Fully Paid
11.0348896640272	20.05	2	10.2246648441217	7	10.1497224350737	88.2	High	0	After 2000	<5	C	MORTGAGE	36 months	debt_consolidation	1	Charged Off
11.4510500612521	14.99	0	9.21034037197618	19	8.83477381421388	60.3	High	0	After 2000	<5	B	RENT	36 months	debt_consolidation	0	Fully Paid
11.289781913656	11.5	0	9.95227771670556	25	10.1701119604619	42.5	Very High	0	<2000	>10	B	MORTGAGE	36 months	credit_card	1	Fully Paid
11.6082356447746	14.76	1	8.00636756765025	17	9.87153238129458	47.6	Middle	0	<2000	<10	A	MORTGAGE	36 months	debt_consolidation	1	Fully Paid
10.8967393255464	0.87	0	9.21034037197618	3	7.44716835960004	18.1	High	0	After 2000	<5	C	RENT	36 months	other	0	Fully Paid
10.8589989975636	6.53	0	9.70808075619352	4	8.50065722277614	67.4	High	1	<2000	>10	B	RENT	36 months	debt_consolidation	1	Fully Paid
11.8130300574206	11.53	1	9.21034037197618	7	9.77661962392714	22.2	High	0	<2000	<5	A	RENT	36 months	debt_consolidation	0	Fully Paid
11.2772031314492	22.33	3	9.90348755253613	19	10.1451387754061	74.5	Very Low	0	<2000	>10	D or less	MORTGAGE	60 months	debt_consolidation	1	Fully Paid
11.7535159298882	20.22	1	9.61580548008435	11	9.17440226517055	88.7	High	1	<1990	>10	B	MORTGAGE	36 months	credit_card	1	Fully Paid
11.1562505210315	12.48	0	8.51719319141624	7	9.87086104970903	70.1	High	0	<2000	<10	C	MORTGAGE	36 months	debt_consolidation	0	Fully Paid
11.0348896640272	16.28	0	9.74390548271166	9	8.41626727282628	23.7	Middle	1	<2000	>10	C	MORTGAGE	36 months	debt_consolidation	1	Charged Off
10.4631033404715	15.63	2	9.24474179869351	7	7.98309894071089	81.4	Very Low	0	<2000	<5	C	RENT	36 months	debt_consolidation	0	Fully Paid
11.5028751291167	9.72	0	9.21034037197618	11	10.2212137463363	45.8	Middle	0	<1990	>10	A	MORTGAGE	36 months	debt_consolidation	1	Fully Paid
10.5966347330961	13.97	0	9.7599058240581	9	8.35066624052092	23	Low	0	After 2000	>10	B	RENT	36 months	debt_consolidation	1	Fully Paid
10.7144177687525	18.21	0	9.02701831484864	15	8.95325216460903	68.3	High	1	After 2000	<5	B	RENT	36 months	debt_consolidation	0	Fully Paid
10.9150884642146	21.49	2	9.68034400122192	18	8.85223583522786	29.1	Very High	0	<2000	>10	B	RENT	36 months	debt_consolidation	1	Fully Paid
10.5453414387085	29.56	1	8.29404964010203	24	8.79785064893105	43.8	Very Low	0	After 2000	<5	D or less	MORTGAGE	36 months	other	1	Fully Paid
11.2252433925184	21.2	0	10.4170594019701	12	10.566046651328	69.3	Very Low	0	<1990	<10	B	MORTGAGE	36 months	credit_card	1	Fully Paid
10.7363966754712	16.07	1	9.9281801651265	6	9.52835764422404	89.2	High	0	<2000	>10	D or less	MORTGAGE	36 months	credit_card	1	Fully Paid
11.5617156291397	19.53	1	9.39266192877014	12	10.7155060652318	77.8	High	0	<2000	<10	B	MORTGAGE	36 months	debt_consolidation	1	Fully Paid
11.3850920934603	16.75	3	10.0212705881925	9	9.97292032725147	72.7	High	0	After 2000	<5	C	RENT	36 months	debt_consolidation	0	Fully Paid
11.1982147201305	14.43	1	9.85875165869474	12	9.47216602988274	43	High	0	<1990	>10	A	MORTGAGE	36 months	debt_consolidation	1	Fully Paid
11.289781913656	21.75	3	8.19560956728878	12	8.07899825868515	12.4	High	1	<2000	<5	C	MORTGAGE	36 months	other	1	Charged Off
11.3144745262464	17.81	3	10.1266311038503	16	10.0243325622283	58.8	High	0	<2000	>10	C	MORTGAGE	60 months	debt_consolidation	1	Charged Off
10.5966347330961	10.46	0	8.98719682066197	6	6.97541392745595	32.4	High	0	After 2000	<5	B	RENT	36 months	credit_card	0	Fully Paid
10.2399597891573	19.33	0	8.88183630500415	7	9.12347443895452	74.5	Middle	0	After 2000	<5	D or less	OWN	36 months	debt_consolidation	0	Charged Off
11.6172854802945	15.61	1	10.3734911817819	15	10.3910240783242	99.6	High	0	After 2000	<5	C	RENT	60 months	debt_consolidation	1	Fully Paid
11.289781913656	19.51	1	8.29404964010203	6	6.93731408122368	19.8	Very Low	0	<2000	>10	B	MORTGAGE	36 months	other	1	Fully Paid
10.5966347330961	11.79	0	9.7981270368783	12	9.82914109040747	40.3	Very High	1	<2000	>10	C	MORTGAGE	60 months	debt_consolidation	1	Charged Off
10.5966347330961	30	1	9.04782144247841	14	10.0977788519433	65.3	Low	0	After 2000	<10	B	MORTGAGE	36 months	credit_card	1	Fully Paid
12.1007121298723	11.74	0	9.90348755253613	14	9.69128394126025	47.6	High	1	<2000	>10	A	MORTGAGE	36 months	debt_consolidation	1	Fully Paid
11.1844213979982	14.9	0	10.384369299929	12	9.50554408582681	68.9	Middle	0	<2000	<10	C	OWN	36 months	debt_consolidation	1	Fully Paid
11.289781913656	10.58	0	9.90348755253613	12	10.2509350542747	37.9	Very Low	0	<2000	<5	A	MORTGAGE	36 months	credit_card	0	Fully Paid
10.8589989975636	29.03	1	10.0323204243791	15	9.3559114952954	65.1	High	1	After 2000	<5	D or less	OWN	60 months	other	0	Fully Paid
11.0020998412042	12.52	1	9.32143441948177	8	8.03203531439882	29	High	0	After 2000	<5	D or less	RENT	36 months	other	0	Fully Paid
11.5327280922664	16.99	0	10.3089526606443	10	10.4273281133796	66.7	Very High	0	After 2000	<10	C	MORTGAGE	60 months	credit_card	1	Fully Paid
10.8044818887843	13.55	0	9.13776967914135	12	9.97878053657156	45.2	Low	0	<2000	<10	B	OWN	36 months	debt_consolidation	0	Fully Paid
10.8197782844103	24.82	2	9.45720044990771	10	8.43250638324904	43.3	Low	0	After 2000	<10	C	MORTGAGE	36 months	debt_consolidation	1	Charged Off
11.4616321705827	8.1	2	10.2399597891573	18	9.76198159024195	48.2	High	0	<2000	>10	C	RENT	60 months	debt_consolidation	1	Fully Paid
10.5966347330961	11.34	0	9.21034037197618	5	8.81936971001847	62.6	High	0	After 2000	<10	B	OWN	36 months	debt_consolidation	0	Fully Paid
10.7144177687525	11.15	0	9.04782144247841	13	8.20549161312024	23	High	0	After 2000	<5	B	RENT	36 months	other	0	Fully Paid
11.2644641056717	13.91	0	10.3089526606443	11	9.81263243419204	92.2	High	1	<2000	>10	D or less	RENT	60 months	debt_consolidation	0	Fully Paid
10.9150884642146	31.22	0	9.7981270368783	6	11.9898240194936	79.6	High	0	<2000	>10	D or less	OWN	60 months	other	1	Fully Paid
12.0725412529057	8.49	0	9.45720044990771	14	9.44943600950432	59.6	Low	1	<1990	<10	B	MORTGAGE	36 months	debt_consolidation	1	Fully Paid
10.7363966754712	11.73	0	9.04782144247841	6	8.77276520994979	15.3	Very Low	0	<2000	<10	A	RENT	36 months	debt_consolidation	0	Fully Paid
10.5966347330961	7.37	1	8.69951474821019	9	7.99799931797973	78.3	Very Low	0	After 2000	<5	C	RENT	36 months	debt_consolidation	0	Fully Paid
10.4631033404715	11.12	0	8.51719319141624	5	8.3221510702129	34	Very Low	1	<1990	>10	C	RENT	36 months	debt_consolidation	1	Fully Paid
10.5966347330961	10.62	0	9.10497985631836	4	8.48280876455441	74.3	Very Low	0	After 2000	>10	D or less	OWN	36 months	other	0	Fully Paid
11.0020998412042	13.1	1	8.98719682066197	13	10.2073997018479	51.7	Very High	1	<2000	>10	C	MORTGAGE	36 months	debt_consolidation	0	Fully Paid
10.9331069697173	8.44	3	10.0100972875944	18	9.36177307573639	12.5	High	0	<2000	>10	D or less	RENT	36 months	other	0	Fully Paid
11.8493977015914	3.06	1	9.10497985631836	8	9.42189705403847	41.5	High	0	After 2000	<10	A	RENT	36 months	credit_card	0	Fully Paid
11.7360690162844	18.45	0	9.90348755253613	10	9.43604065207208	72.4	Very Low	1	<1990	>10	A	MORTGAGE	36 months	credit_card	1	Fully Paid
11.5327280922664	23.98	0	10.4631033404715	12	9.01905879381072	33.4	Middle	0	<1990	>10	B	MORTGAGE	36 months	debt_consolidation	1	Charged Off
11.1272629841582	19.55	0	9.25913053614561	7	9.33264649636015	98.3	Very Low	0	<2000	>10	C	MORTGAGE	36 months	debt_consolidation	1	Fully Paid
11.6082356447746	30.79	0	10.4631033404715	8	10.6756076379654	74	Very Low	0	<2000	>10	B	OWN	36 months	credit_card	1	Fully Paid
12.4292161968444	0.83	1	10.0858091093301	9	8.89713534229332	12.4	Low	0	<2000	<10	A	MORTGAGE	36 months	debt_consolidation	1	Fully Paid
11.6271466090603	5.62	0	9.90348755253613	8	9.94227547974339	46.3	High	0	<1990	<5	B	RENT	36 months	debt_consolidation	0	Fully Paid
11.5129254649702	12.25	0	10.1266311038503	12	9.16020430248239	48.3	High	1	After 2000	>10	B	MORTGAGE	36 months	debt_consolidation	1	Fully Paid
10.8197782844103	21.22	2	9.99879773234045	19	10.0122971133934	95.1	High	0	After 2000	<5	D or less	RENT	60 months	debt_consolidation	0	Fully Paid
11.805595078933	18.22	2	9.60407022386593	9	10.6739429361867	85.7	High	0	<2000	>10	A	MORTGAGE	36 months	credit_card	1	Fully Paid
10.8197782844103	22.32	1	9.61580548008435	13	8.54985397365579	16.2	High	1	<2000	<5	B	MORTGAGE	36 months	debt_consolidation	1	Charged Off
11.5898865061064	19.49	0	10.4631033404715	8	9.20170317858052	65.7	Very High	0	<2000	>10	D or less	MORTGAGE	60 months	debt_consolidation	1	Fully Paid
10.6919449129004	21.49	2	9.5801783024412	19	9.2179116374725	43.6	High	0	<2000	<5	B	MORTGAGE	36 months	debt_consolidation	1	Fully Paid
11.8844890214027	15.77	2	9.90348755253613	13	10.487043056466	81.8	High	0	<2000	>10	A	MORTGAGE	36 months	debt_consolidation	1	Fully Paid
11.9183905730784	2.23	3	8.51719319141624	5	7.34471905414967	6.4	High	1	<2000	<10	C	RENT	36 months	other	1	Fully Paid
11.4879255551689	17.38	1	10.0858091093301	9	9.12988924757856	44.4	High	0	After 2000	>10	C	MORTGAGE	60 months	debt_consolidation	1	Fully Paid
11.7752897294377	20.34	3	10.4631033404715	16	10.5240909216204	42.7	Low	0	<2000	<5	D or less	MORTGAGE	36 months	other	1	Fully Paid
10.3586947525391	28.01	0	9.26624800391448	13	9.64943366106433	34.8	Very Low	1	After 2000	>10	B	MORTGAGE	36 months	debt_consolidation	1	Fully Paid
11.7360690162844	5.66	0	9.95227771670556	4	9.48128312042367	43.3	High	0	<1990	<5	A	OWN	60 months	debt_consolidation	0	Fully Paid
11.4075649493124	16.72	1	9.39266192877014	8	9.44730792988346	91.2	Very Low	0	After 2000	>10	C	MORTGAGE	36 months	debt_consolidation	1	Fully Paid
11.4075649493124	18.71	0	8.98719682066197	7	9.06253617720779	68.6	Very High	0	After 2000	<10	A	MORTGAGE	36 months	debt_consolidation	1	Fully Paid
11.2252433925184	17.84	1	10.3417424834673	11	10.3276108424628	78	High	0	After 2000	<10	D or less	RENT	60 months	debt_consolidation	0	Fully Paid
10.7812037624305	5.41	0	9.20281210555539	8	8.48838210956212	83.8	High	0	After 2000	>10	B	MORTGAGE	36 months	other	1	Fully Paid
11.0666383623418	17.23	1	8.98719682066197	7	4.38202663467388	3.6	High	0	After 2000	>10	B	MORTGAGE	36 months	other	0	Charged Off
10.7144177687525	21.99	0	9.42947590189285	11	9.69381535371937	47.1	Low	1	After 2000	<5	C	RENT	60 months	credit_card	0	Fully Paid
11.289781913656	12.92	0	8.9226582995244	9	9.12837080910893	76.1	Low	0	After 2000	<5	B	MORTGAGE	36 months	debt_consolidation	1	Fully Paid
11.1562505210315	11.24	0	9.39266192877014	16	8.67317077287059	80.1	Very High	1	<2000	<10	B	MORTGAGE	36 months	debt_consolidation	1	Fully Paid
10.5186731916264	25.43	2	8.88183630500415	16	9.51369892381297	41.4	Very High	0	After 2000	>10	C	RENT	36 months	debt_consolidation	0	Fully Paid
11.7905572015685	19.27	2	9.90348755253613	18	10.7751365037872	70.6	Low	0	<2000	<5	A	MORTGAGE	36 months	debt_consolidation	1	Fully Paid
10.3089526606443	19.64	1	7.60090245954208	9	7.26473017792987	7.7	Very High	0	After 2000	<5	B	OWN	36 months	debt_consolidation	0	Fully Paid
10.7144177687525	20.93	3	8.69951474821019	9	9.55229753882796	83.3	Low	1	After 2000	<10	C	MORTGAGE	36 months	debt_consolidation	1	Fully Paid
10.6454248972655	30.66	0	9.84294105266809	8	9.49469190433151	54.9	Low	1	After 2000	>10	C	MORTGAGE	36 months	debt_consolidation	1	Fully Paid
10.7144177687525	9.44	1	9.61580548008435	12	9.43212299765105	37.5	Low	1	After 2000	<5	C	OWN	60 months	debt_consolidation	1	Fully Paid
11.4616321705827	19.92	2	9.61580548008435	9	9.9206887598559	59	Very Low	0	<2000	>10	B	MORTGAGE	36 months	debt_consolidation	1	Fully Paid
10.3734911817819	34.05	0	9.31470038730042	13	10.1490577364119	43.9	Low	0	<2000	<10	C	OWN	36 months	debt_consolidation	0	Fully Paid
11.3265958867787	2.47	2	9.61580548008435	16	8.81492459972102	11.6	Very Low	0	<1990	>10	A	MORTGAGE	36 months	debt_consolidation	1	Fully Paid
11.5327280922664	6.49	0	9.74096862303835	9	9.8618318772673	78.6	High	1	After 2000	>10	B	MORTGAGE	36 months	debt_consolidation	1	Fully Paid
11.4616321705827	22.51	2	10.0858091093301	13	9.68794007784355	59.9	Middle	0	<2000	<10	D or less	OWN	60 months	debt_consolidation	1	Fully Paid
11.289781913656	8.75	0	10.0858091093301	4	10.1667360413466	51.8	High	0	<2000	<5	A	RENT	36 months	credit_card	0	Fully Paid
10.77895628989	15.3	0	9.16951837745593	4	8.59674347017425	84.6	Low	0	After 2000	<10	B	RENT	36 months	debt_consolidation	0	Charged Off
11.1272629841582	10.11	1	10.0432494949113	13	10.0400705343227	54.7	Middle	0	<2000	>10	D or less	RENT	60 months	debt_consolidation	1	Fully Paid
10.3089526606443	7.2	1	8.51719319141624	7	8.55062796750248	48.3	Middle	1	After 2000	<10	B	RENT	36 months	credit_card	1	Fully Paid
10.77895628989	25.35	0	9.39266192877014	14	9.27011757601204	44.2	Low	1	<2000	<10	B	RENT	36 months	debt_consolidation	0	Charged Off
11.2252433925184	23.2	1	9.68034400122192	12	9.91254639702447	67	Middle	0	After 2000	<10	B	MORTGAGE	36 months	debt_consolidation	1	Fully Paid
11.5281571713099	20.1	0	10.4631033404715	12	6.72982407048948	3.3	Very High	0	After 2000	<10	D or less	RENT	60 months	debt_consolidation	0	Charged Off
11.0480606095804	22.2	3	9.68034400122192	16	9.36194495610808	35.3	Middle	1	<2000	<5	C	MORTGAGE	60 months	debt_consolidation	1	Fully Paid
11.4568523443394	26.32	1	9.90348755253613	14	10.344866630492	88.1	Low	0	<2000	>10	D or less	RENT	60 months	other	1	Fully Paid
11.5898865061064	31.95	2	9.61580548008435	21	9.82725424653654	66	Middle	0	After 2000	<5	B	MORTGAGE	36 months	debt_consolidation	1	Fully Paid
11.7183122946952	9.55	0	9.43348392329039	3	9.38277992891569	76.7	Very High	1	<2000	>10	B	MORTGAGE	36 months	debt_consolidation	1	Fully Paid
11.8204101647182	12.37	0	10.0858091093301	12	10.3963223067812	49.2	Very High	0	<1990	>10	A	MORTGAGE	36 months	debt_consolidation	1	Fully Paid
10.8967393255464	23.78	3	9.10497985631836	18	9.73506890091116	53.1	Low	0	<2000	<5	C	MORTGAGE	36 months	debt_consolidation	1	Fully Paid
11.1272629841582	16.73	2	9.76995615991161	5	9.64166813961007	84.6	High	0	<2000	>10	B	OWN	36 months	credit_card	1	Fully Paid
10.3089526606443	16.04	0	8.30028018985266	10	9.32429386205203	91.1	Low	0	<2000	<5	C	RENT	36 months	debt_consolidation	0	Charged Off
11.2772031314492	29.93	2	9.19013766465866	12	10.1155701564909	55.1	Middle	0	<1990	>10	B	RENT	36 months	credit_card	0	Fully Paid
11.6082356447746	9.6	1	9.79255599182885	12	9.93817879232606	35.5	Very High	0	<2000	>10	A	MORTGAGE	60 months	other	1	Charged Off
11.1272629841582	25.82	0	9.21034037197618	10	8.70151275087287	65.3	Middle	0	After 2000	<10	B	MORTGAGE	36 months	other	1	Fully Paid
10.3734911817819	26.18	1	8.63052187672324	6	8.41493895737748	62.7	High	0	<2000	<5	C	RENT	36 months	credit_card	0	Fully Paid
11.3265958867787	14.95	3	9.26624800391448	14	9.44951474036292	47.1	Middle	0	<2000	>10	C	MORTGAGE	36 months	other	1	Fully Paid
11.1143118318112	15.87	1	9.7981270368783	10	10.0757166850488	41.4	Very High	0	<1990	<5	C	MORTGAGE	60 months	debt_consolidation	0	Fully Paid
10.2750511089686	7.2	1	9.21034037197618	5	8.91408834884133	47.7	Low	0	<2000	<10	B	MORTGAGE	36 months	credit_card	1	Fully Paid
11.4075649493124	10.81	2	9.61580548008435	9	8.62819774945915	32.5	Very Low	0	After 2000	<5	B	RENT	36 months	credit_card	1	Fully Paid
11.1844213979982	17.78	0	10.3089526606443	8	10.4570277787097	91.1	Low	0	<2000	>10	C	MORTGAGE	60 months	debt_consolidation	1	Fully Paid
11.7280368445872	13.24	2	8.69951474821019	8	9.94112046734298	91.8	Very High	0	<1990	<5	B	OWN	36 months	credit_card	1	Fully Paid
10.5966347330961	28.35	0	9.35010231435134	8	10.5472343828009	92.9	Very High	0	After 2000	<10	B	OWN	36 months	debt_consolidation	1	Fully Paid
11.9973557773767	19.83	1	9.10497985631836	14	10.8311731160242	91.8	Very Low	0	<1990	<10	C	MORTGAGE	36 months	other	1	Fully Paid
11.3504065354725	13.74	3	10.312280450737	11	9.69959500581403	76.9	Very High	0	<2000	<10	D or less	MORTGAGE	60 months	debt_consolidation	1	Fully Paid
10.7144177687525	25.57	2	8.00636756765025	16	6.92165818415113	84.5	Middle	0	After 2000	<5	D or less	RENT	36 months	other	0	Fully Paid
12.2060726455302	7.89	2	10.1266311038503	15	9.38999170021426	49.9	Middle	0	<2000	<5	C	MORTGAGE	36 months	debt_consolidation	1	Fully Paid
10.4912742174382	26.7	0	9.61580548008435	7	8.65451738227946	44.8	Low	0	After 2000	<10	C	RENT	36 months	debt_consolidation	0	Fully Paid
10.8197782844103	20.09	2	9.16951837745593	12	9.4864558080565	51.9	High	0	After 2000	<5	C	RENT	36 months	credit_card	0	Fully Paid
10.7632079329219	9.75	1	9.40713994795079	20	8.59932602095476	57.7	Very High	1	After 2000	<5	C	RENT	36 months	credit_card	0	Charged Off
11.6013391915412	14.07	0	10.0168162378431	10	10.369012417072	80	High	0	<2000	<10	B	MORTGAGE	60 months	debt_consolidation	1	Fully Paid
10.7144177687525	17.41	0	9.15904707758863	17	9.14580185083861	89.3	Middle	1	<2000	<5	C	RENT	36 months	credit_card	0	Fully Paid
11.2252433925184	15.84	0	9.74096862303835	12	9.44018144473811	27.5	Very High	0	<2000	<10	A	OWN	36 months	debt_consolidation	1	Fully Paid
10.5966347330961	28.86	0	9.79255599182885	14	9.50940738929453	48.9	Low	1	<2000	<5	A	RENT	36 months	debt_consolidation	1	Fully Paid
10.7995755770928	8.82	1	9.24956108512946	9	9.0062638833792	35.3	High	1	After 2000	<10	B	RENT	36 months	debt_consolidation	0	Fully Paid
11.6654748634305	11.58	0	9.95227771670556	14	10.456538985014	48.5	High	0	<1990	<5	A	RENT	36 months	debt_consolidation	0	Fully Paid
10.9150884642146	4.19	0	8.98719682066197	11	8.1797604936999	48.9	High	0	After 2000	<5	B	RENT	36 months	credit_card	0	Fully Paid
10.9784899755651	10.01	0	7.43838353004431	18	9.07543660951138	84	Low	0	<2000	<5	B	RENT	36 months	debt_consolidation	0	Fully Paid
10.4631033404715	12.58	0	8.96187901267768	6	8.67060073804555	77.7	Low	0	After 2000	<5	B	MORTGAGE	36 months	debt_consolidation	1	Fully Paid
10.7995755770928	17.71	0	9.99195620052374	9	9.60703378769722	64.6	Low	1	<2000	<5	C	RENT	36 months	debt_consolidation	0	Fully Paid
11.3385720778255	22.36	1	10.0858091093301	19	9.95688612926082	43.2	High	0	<2000	>10	C	RENT	60 months	other	1	Fully Paid
10.8197782844103	17.68	1	8.51719319141624	2	5.78689738136671	81.5	Very High	0	<1990	<5	D or less	RENT	36 months	other	1	Fully Paid
11.6082356447746	0.77	0	9.39266192877014	3	8.5197898172635	91.1	Very High	0	After 2000	<10	C	MORTGAGE	36 months	debt_consolidation	1	Fully Paid
11.3504065354725	25.6	2	9.25913053614561	12	10.3532884744643	67.4	Middle	1	<2000	<10	B	RENT	36 months	debt_consolidation	0	Fully Paid
11.0020831743987	8.46	0	9.21034037197618	10	9.46008690508493	53.7	High	0	<2000	>10	B	OWN	36 months	credit_card	0	Charged Off
11.0020998412042	20.58	1	9.39266192877014	7	9.42197798310419	96.5	High	1	<2000	>10	C	MORTGAGE	36 months	credit_card	1	Fully Paid
11.3850920934603	18.61	0	10.3089526606443	13	10.3993112073838	85.7	Low	0	<2000	<5	B	MORTGAGE	36 months	debt_consolidation	1	Fully Paid
10.9681982895286	26.15	0	9.03598698483141	8	9.93769572386586	94.5	Middle	0	After 2000	<10	B	RENT	36 months	debt_consolidation	0	Charged Off
10.5966347330961	18.33	0	9.42141134205612	6	7.70300768247924	27.3	Middle	0	After 2000	<5	A	RENT	36 months	debt_consolidation	0	Fully Paid
11.1272629841582	28.76	2	9.39266192877014	21	9.73044283252238	78.6	Very High	0	After 2000	<5	C	RENT	36 months	debt_consolidation	0	Fully Paid
10.1266311038503	24.67	1	8.00636756765025	13	8.76155013912964	61.4	High	1	After 2000	<10	C	RENT	36 months	debt_consolidation	0	Fully Paid
11.1272629841582	24.9	2	9.7981270368783	10	10.317086160541	54.7	High	0	<2000	<5	C	RENT	60 months	credit_card	1	Fully Paid
10.5453414387085	13.04	1	7.3132203870903	11	8.9455932708069	50.5	Low	0	After 2000	<5	D or less	RENT	36 months	other	0	Fully Paid
10.7144177687525	19.36	0	9.61580548008435	2	8.83273359199642	85.7	Very High	0	After 2000	>10	C	RENT	36 months	other	0	Fully Paid
11.3385720778255	17.22	0	9.7981270368783	7	10.5571399823979	50.7	Middle	0	<2000	>10	A	MORTGAGE	36 months	debt_consolidation	1	Fully Paid
11.1272629841582	11.2	1	10.1266311038503	6	10.0519075576544	56.4	Very Low	1	After 2000	>10	D or less	MORTGAGE	60 months	other	1	Fully Paid
10.9630817741835	27.87	3	8.98719682066197	14	9.5314088634456	57	Middle	1	<2000	>10	B	OWN	36 months	debt_consolidation	1	Fully Paid
10.7144177687525	14.05	3	8.93590352627442	6	8.40020983593042	48.9	Low	0	<2000	<5	B	MORTGAGE	36 months	credit_card	1	Fully Paid
10.7144177687525	20.11	0	9.04782144247841	11	8.99466883550067	84	Low	0	After 2000	<5	C	RENT	36 months	credit_card	0	Fully Paid
11.1124478983731	18.99	1	9.21034037197618	16	9.4511666581427	47.3	Very Low	0	<2000	<5	C	MORTGAGE	36 months	credit_card	1	Fully Paid
10.4631033404715	7.92	3	9.40713994795079	7	8.75131624677346	52.7	Low	1	<2000	<5	D or less	MORTGAGE	36 months	other	1	Charged Off
10.8589989975636	14.01	0	9.7981270368783	6	9.53625709465788	70.7	Low	0	<2000	>10	C	RENT	36 months	debt_consolidation	1	Fully Paid
10.8197782844103	8.03	0	9.99879773234045	11	9.62211884214094	14.7	Low	0	<2000	<5	A	MORTGAGE	36 months	debt_consolidation	1	Fully Paid
13.3847276418718	7.83	1	10.4631033404715	12	12.6247599538075	35.2	Very High	0	<2000	<10	C	MORTGAGE	60 months	debt_consolidation	1	Fully Paid
11.4824662574855	21.03	1	10.3089526606443	14	10.159446732792	30.1	Very High	0	<2000	<5	B	MORTGAGE	36 months	debt_consolidation	1	Fully Paid
10.9331069697173	25.48	1	9.68034400122192	9	10.3158951722109	82.8	High	0	<2000	<5	B	MORTGAGE	36 months	debt_consolidation	1	Fully Paid
11.6952470217642	12.05	1	10.3089526606443	13	10.5332688574743	67.8	High	0	<1990	<5	D or less	MORTGAGE	60 months	other	1	Fully Paid
11.0508900053737	31.99	0	9.7981270368783	13	9.26463914538356	28.2	Very Low	1	After 2000	<5	B	RENT	36 months	credit_card	0	Fully Paid
10.9150884642146	21.58	1	9.98044859367226	7	9.48546897835634	73.6	Very Low	0	<2000	>10	D or less	MORTGAGE	60 months	debt_consolidation	1	Fully Paid
11.4075649493124	9.19	0	9.90348755253613	8	9.23659274312025	82.1	High	0	<1990	<10	C	RENT	60 months	debt_consolidation	0	Fully Paid
11.3850920934603	20.13	1	9.82010594359708	17	9.97114620100994	37.7	Low	0	After 2000	<5	A	MORTGAGE	36 months	credit_card	1	Fully Paid
11.2252433925184	4.32	0	8.69951474821019	8	9.0400264343065	32.8	High	0	<2000	<5	C	RENT	36 months	other	1	Fully Paid
10.2035921449865	15.51	2	8.98719682066197	14	8.93511374079175	39.8	High	0	After 2000	<5	D or less	RENT	36 months	debt_consolidation	0	Charged Off
11.5711943730942	8.12	3	10.2399597891573	6	9.42222073101168	95.8	Very Low	1	<2000	<5	D or less	MORTGAGE	60 months	debt_consolidation	1	Charged Off
11.1562505210315	16.75	2	9.7981270368783	21	9.93391975965633	51.4	Very High	0	After 2000	<10	C	MORTGAGE	36 months	debt_consolidation	1	Charged Off
11.3504065354725	9.7	1	9.68034400122192	16	9.62324440918135	31.5	Middle	1	<2000	>10	A	MORTGAGE	36 months	debt_consolidation	1	Fully Paid
10.7363966754712	27.26	0	8.6438258423496	11	8.87192625111763	26.2	Low	0	After 2000	<10	A	MORTGAGE	36 months	debt_consolidation	1	Fully Paid
11.2118203721863	7.67	0	9.39266192877014	10	8.15363748638528	18.1	Middle	1	<2000	>10	D or less	MORTGAGE	36 months	other	1	Fully Paid
10.6689553946757	26.79	3	9.7981270368783	12	9.41897923708751	46	Middle	1	<2000	>10	B	MORTGAGE	36 months	credit_card	1	Fully Paid
10.7144177687525	26.53	1	9.76852656710201	9	8.03463103292311	70.1	Middle	1	<2000	>10	D or less	MORTGAGE	60 months	debt_consolidation	1	Charged Off
10.5453414387085	6.16	2	8.85366542803745	9	9.04605517766833	53.4	High	0	<2000	>10	D or less	MORTGAGE	36 months	other	1	Fully Paid
10.5966347330961	9.24	0	7.82404601085629	10	8.62658556818743	56.3	Very High	0	After 2000	<5	B	MORTGAGE	36 months	other	1	Fully Paid
10.6213273456864	7.14	1	9.58706301121869	6	8.99961934066053	51.3	Very Low	0	<2000	>10	B	RENT	36 months	debt_consolidation	0	Fully Paid
11.8130300574206	20.98	1	10.4631033404715	23	10.5829414059641	94.6	Low	0	<1990	<5	C	MORTGAGE	36 months	credit_card	1	Fully Paid
11.0821425488778	30.83	0	10.0721749180543	15	10.0141788343788	78.1	Middle	0	After 2000	<10	B	MORTGAGE	36 months	debt_consolidation	1	Fully Paid
11.1418617835794	10.43	1	9.61580548008435	10	9.3287454363548	26.4	Middle	0	<1990	>10	A	MORTGAGE	36 months	debt_consolidation	1	Fully Paid
11.0974100210086	15.02	0	8.69951474821019	8	8.5567984460086	57.2	High	1	After 2000	<5	B	MORTGAGE	36 months	credit_card	1	Fully Paid
11.4075649493124	22.49	0	10.4631033404715	13	10.568080925678	95	Very High	0	<2000	<10	C	RENT	36 months	credit_card	0	Fully Paid
10.7995755770928	28.56	0	9.94270826568941	8	9.58870831219998	76.8	Very Low	0	<2000	<10	C	MORTGAGE	60 months	debt_consolidation	1	Charged Off
10.8589989975636	26.58	2	9.39266192877014	14	9.38185373005353	61.2	High	1	<2000	<5	C	RENT	36 months	credit_card	0	Fully Paid
11.0020998412042	20.06	0	9.5939006446963	19	8.45574322910002	38.2	Very High	0	After 2000	<5	C	RENT	36 months	debt_consolidation	0	Fully Paid
12.1600287070288	6.73	2	10.0858091093301	10	9.91576191341152	59	Very High	1	<1990	<5	A	MORTGAGE	36 months	debt_consolidation	1	Fully Paid
11.7752897294377	10.31	0	9.90348755253613	6	9.92954508685542	85.9	Very High	1	<2000	>10	A	OWN	36 months	debt_consolidation	1	Fully Paid
10.7684849900227	15.23	0	9.33255800470043	10	9.64969147608348	88.7	Low	0	<2000	<5	D or less	MORTGAGE	36 months	other	1	Charged Off
10.9508065468167	25.45	2	9.24956108512946	12	8.97055917950895	53.2	Low	0	After 2000	>10	B	MORTGAGE	36 months	debt_consolidation	1	Fully Paid
11.418614785499	20.94	3	9.90348755253613	10	9.12717613071541	81.4	Very Low	1	<2000	>10	D or less	RENT	60 months	debt_consolidation	0	Fully Paid
10.3734911817819	15.15	1	9.27096499379262	7	9.58905074277553	66.4	Middle	0	After 2000	<10	C	RENT	36 months	debt_consolidation	0	Fully Paid
10.3734911817819	29.66	3	8.51719319141624	6	7.6511201757027	26.3	Middle	0	After 2000	<5	D or less	RENT	36 months	debt_consolidation	0	Charged Off
10.8967393255464	19.24	0	9.7981270368783	19	9.54866802909686	27	Very Low	1	<2000	>10	C	OWN	60 months	debt_consolidation	1	Fully Paid
10.3089526606443	23.76	1	8.00636756765025	19	9.49197922088068	19.2	Middle	0	<2000	>10	D or less	MORTGAGE	36 months	other	1	Charged Off
13.3460590642637	0.26	0	9.21034037197618	6	8.96098117384356	53.4	Low	0	After 2000	>10	B	RENT	36 months	credit_card	0	Fully Paid
10.6572593549125	8.24	2	9.68034400122192	11	9.41025623717109	51.7	Low	0	<1990	<5	D or less	MORTGAGE	60 months	debt_consolidation	1	Fully Paid
10.3577428248137	34.32	1	8.76013937002663	17	9.18049952996516	71.4	Very Low	0	<1990	<5	D or less	MORTGAGE	36 months	other	0	Fully Paid
10.80385213386	25.82	0	8.00636756765025	9	8.17385745477362	78.8	High	0	After 2000	<10	C	MORTGAGE	36 months	other	1	Charged Off
11.3713619006484	13.55	0	10.0858091093301	6	10.1673506931274	88.6	Low	0	After 2000	<5	A	MORTGAGE	36 months	debt_consolidation	1	Fully Paid
10.8589989975636	12.44	1	8.51719319141624	6	8.42354163533478	79.5	Low	0	After 2000	<10	C	RENT	36 months	other	0	Charged Off
11.1844213979982	7.62	3	8.98719682066197	13	8.50329708622413	23.6	Very Low	1	After 2000	<10	D or less	RENT	36 months	debt_consolidation	0	Fully Paid
12.0317192583854	5.25	2	9.68034400122192	8	8.51458980554612	54.2	High	1	<2000	<5	B	MORTGAGE	60 months	other	1	Fully Paid
11.0821425488778	16.63	2	10.2810674571548	12	9.82135516299751	70.3	High	0	<2000	>10	D or less	MORTGAGE	60 months	debt_consolidation	1	Fully Paid
11.0508900053737	18.88	0	9.52879410309472	11	10.2131390207919	58	Middle	0	<1990	>10	A	MORTGAGE	36 months	debt_consolidation	1	Fully Paid
10.9150884642146	16.79	1	9.45720044990771	11	9.88857693980037	57.6	Very Low	1	After 2000	<10	C	MORTGAGE	36 months	credit_card	1	Fully Paid
10.5578939047796	22.11	0	9.10497985631836	7	9.58004012363761	84.1	Very High	0	<2000	<5	C	RENT	36 months	debt_consolidation	0	Fully Paid
10.7144177687525	30.57	0	9.882008520859	16	10.354244649836	68.5	High	0	<2000	>10	B	MORTGAGE	36 months	credit_card	1	Fully Paid
11.4927227576527	30.71	0	10.4631033404715	7	10.6233253483491	89.7	Low	0	<2000	>10	D or less	RENT	60 months	debt_consolidation	0	Charged Off
11.5228757958234	14.23	0	9.30565055178051	6	9.88399887595227	76	High	1	<2000	<5	B	RENT	36 months	debt_consolidation	1	Fully Paid
11.3504065354725	23.17	0	9.90348755253613	16	10.4278609888474	67.3	High	0	After 2000	>10	B	MORTGAGE	60 months	debt_consolidation	1	Fully Paid
11.3621025752356	25.44	1	10.1811192891344	19	10.4609868164998	79.6	Very Low	0	<2000	<10	B	OWN	36 months	debt_consolidation	0	Charged Off
10.7144177687525	32.59	0	8.85366542803745	16	10.241173338223	58.6	Very Low	0	<1990	>10	B	MORTGAGE	36 months	other	1	Fully Paid
11.5129254649702	20.41	1	10.4631033404715	16	10.8189179143981	54.7	High	1	After 2000	<10	D or less	MORTGAGE	60 months	credit_card	1	Fully Paid
11.6082356447746	4.84	0	9.74096862303835	7	9.54223069909228	68.3	High	1	<1990	>10	A	MORTGAGE	36 months	credit_card	1	Fully Paid
11.1844213979982	17.02	0	9.95227771670556	12	6.51174532964473	1.9	Low	0	<2000	<10	A	MORTGAGE	36 months	debt_consolidation	0	Fully Paid
10.7363966754712	21.39	1	8.74033674273045	10	8.20521842639541	24.2	High	0	<2000	>10	D or less	RENT	36 months	other	0	Fully Paid
11.8130300574206	20.55	1	10.3734911817819	14	10.8193782043889	92.6	Very High	0	<2000	<10	B	MORTGAGE	36 months	credit_card	1	Fully Paid
11.3963916487143	21.84	0	10.0858091093301	18	10.2864002561738	57.7	Low	0	<1990	<10	A	MORTGAGE	60 months	debt_consolidation	1	Fully Paid
10.6454248972655	12.94	0	8.85366542803745	11	9.59682651348654	69.4	Middle	0	<2000	>10	D or less	MORTGAGE	36 months	other	1	Fully Paid
10.4912742174382	29.97	0	8.77955745588373	11	9.17626639164243	36.3	Very Low	0	<2000	>10	B	MORTGAGE	36 months	debt_consolidation	1	Fully Paid
11.2252433925184	1.2	0	9.7981270368783	7	7.71467747380093	20.6	High	0	After 2000	<10	C	RENT	60 months	other	0	Fully Paid
11.0186291431554	27.15	3	8.98719682066197	16	9.40648264778745	34.2	High	0	After 2000	>10	B	MORTGAGE	36 months	debt_consolidation	1	Fully Paid
11.3504065354725	7.31	1	9.68034400122192	12	9.61333576618342	54	Low	0	<2000	>10	A	MORTGAGE	36 months	credit_card	1	Fully Paid
11.7280368445872	16.44	0	10.2399597891573	19	10.2197206380271	51.1	Very High	1	<1990	>10	A	RENT	36 months	debt_consolidation	1	Charged Off
11.8565151693603	10.96	1	10.3089526606443	26	10.7307721920253	30.7	High	1	<2000	>10	D or less	MORTGAGE	60 months	debt_consolidation	1	Fully Paid
10.4133126759685	16.32	0	9.31470038730042	9	9.6363268033051	63.5	Low	0	After 2000	<5	C	MORTGAGE	36 months	debt_consolidation	1	Fully Paid
11.2050406852009	13.32	3	8.19560956728878	5	8.48073665440562	84.6	High	0	After 2000	<10	D or less	MORTGAGE	36 months	debt_consolidation	1	Fully Paid
11.1562505210315	4.66	0	9.61580548008435	10	9.31172298626479	70.5	High	0	After 2000	>10	B	RENT	36 months	debt_consolidation	1	Fully Paid
10.5713169251118	20.8	1	9.74390548271166	13	9.82747006611221	83.7	Very High	0	After 2000	>10	C	RENT	36 months	debt_consolidation	0	Charged Off
11.0343734017545	19.81	0	10.2100527119894	8	7.27793857294566	20.7	High	1	After 2000	<10	D or less	RENT	60 months	debt_consolidation	1	Charged Off
11.5424842672118	1.97	1	9.16951837745593	7	8.54616929965275	40.8	Middle	0	After 2000	<10	B	MORTGAGE	36 months	debt_consolidation	1	Fully Paid
10.77895628989	27.63	2	9.84559357411723	11	9.05870319731322	82.6	Low	0	<2000	>10	D or less	RENT	36 months	credit_card	0	Fully Paid
11.4075649493124	8.57	2	9.02401079378469	12	10.9040826674623	22.5	High	0	<1990	>10	A	MORTGAGE	36 months	credit_card	1	Fully Paid
11.1562505210315	31.32	3	8.95544812234739	14	10.4580333669917	72.4	High	0	<2000	>10	B	MORTGAGE	36 months	debt_consolidation	1	Fully Paid
11.289781913656	20.92	1	7.60090245954208	13	10.1149632989827	72.7	Very High	1	<2000	>10	B	MORTGAGE	36 months	credit_card	1	Fully Paid
11.2384886192685	20.46	1	10.2091323253621	11	10.0417265967599	72.2	Very Low	0	<2000	<5	D or less	MORTGAGE	60 months	debt_consolidation	1	Fully Paid
11.2252433925184	24.8	0	10.12362659483	20	9.86500656571785	21.3	Low	1	<1990	<5	B	MORTGAGE	60 months	debt_consolidation	1	Charged Off
11.3621025752356	7.2	1	10.2246648441217	10	8.42090253109795	21.5	High	0	After 2000	<10	C	MORTGAGE	36 months	other	1	Fully Paid
11.5028751291167	20.33	1	8.69951474821019	13	11.016199965583	77.3	Very High	0	<2000	>10	D or less	MORTGAGE	36 months	other	1	Fully Paid
11.6952470217642	11.42	1	10.4631033404715	12	9.53517371005876	55.1	High	0	After 2000	<10	D or less	OWN	60 months	debt_consolidation	0	Fully Paid
10.3089526606443	14.12	1	8.90585118120802	8	6.10255859461357	5.9	Low	0	After 2000	<5	B	OWN	36 months	debt_consolidation	0	Fully Paid
11.3504065354725	10.41	0	9.90348755253613	9	9.02135667230868	82.8	Low	1	<1990	>10	C	MORTGAGE	60 months	debt_consolidation	1	Fully Paid
11.6699292137799	5.93	1	9.39266192877014	8	9.37143829231851	85.1	High	0	After 2000	<5	B	RENT	36 months	credit_card	0	Fully Paid
12.0376539939052	12.24	0	10.2035921449865	9	9.35296777022594	24.7	High	1	<1990	>10	A	MORTGAGE	36 months	debt_consolidation	1	Fully Paid
10.8197782844103	9.7	0	9.07394774707063	10	9.25311246382005	73.5	Very High	0	After 2000	<10	B	RENT	36 months	credit_card	0	Fully Paid
11.1562505210315	25.04	0	9.21034037197618	17	10.1478836598838	29.8	Very Low	0	<1990	>10	B	MORTGAGE	36 months	other	1	Fully Paid
10.9150884642146	12.46	3	9.21034037197618	18	8.8685540405312	17.8	High	1	After 2000	<5	A	MORTGAGE	36 months	debt_consolidation	1	Fully Paid
11.2252433925184	21.01	1	8.51719319141624	17	8.97537724385663	40.8	Middle	0	<2000	<5	D or less	MORTGAGE	36 months	debt_consolidation	1	Fully Paid
10.9977570917701	20.72	1	9.21034037197618	12	9.2169186873363	55.9	High	1	After 2000	<10	B	RENT	36 months	credit_card	0	Fully Paid
10.7144177687525	17.76	1	9.5468126085974	11	9.35962207469194	76.9	High	0	<2000	>10	C	RENT	36 months	debt_consolidation	0	Charged Off
11.4371237515539	25.64	2	9.10497985631836	22	9.8721000792945	96.9	High	1	<2000	<5	B	MORTGAGE	36 months	debt_consolidation	1	Fully Paid
11.4075649493124	16.27	0	10.3089526606443	7	10.0306486981528	85.4	Middle	0	After 2000	<5	B	RENT	36 months	credit_card	0	Fully Paid
11.9316357998284	6.64	1	9.58190392840867	7	6.63463335786169	1.6	Very High	0	After 2000	<10	A	MORTGAGE	36 months	other	1	Fully Paid
12.1007121298723	20.14	3	10.4326441329868	11	7.88795933659994	31	High	1	<2000	<5	C	MORTGAGE	36 months	debt_consolidation	1	Fully Paid
11.3504065354725	22.35	0	9.90348755253613	6	10.0445529928147	69.2	High	0	<2000	<10	A	RENT	36 months	debt_consolidation	1	Fully Paid
12.0435537160324	21.09	1	10.3089526606443	11	9.26775986284367	66.6	Low	1	<2000	>10	D or less	MORTGAGE	60 months	debt_consolidation	1	Fully Paid
11.3144745262464	12.86	0	8.1605182474775	15	10.4367006951797	81.4	High	0	<1990	<5	A	MORTGAGE	36 months	debt_consolidation	1	Fully Paid
9.99879773234045	6.16	0	8.1886891244442	3	8.08917567883756	74.1	Very Low	0	After 2000	<10	D or less	RENT	36 months	credit_card	0	Charged Off
11.4445609674436	17.23	2	10.4631033404715	12	10.290177505318	64.7	High	1	<1990	>10	C	MORTGAGE	60 months	debt_consolidation	1	Fully Paid
11.6082356447746	10.3	0	9.95227771670556	10	9.83419106353347	46.2	High	1	<1990	>10	B	MORTGAGE	60 months	credit_card	1	Fully Paid
10.5186731916264	16.15	1	9.70808075619352	10	8.66250492257629	51.2	Low	0	<2000	>10	C	RENT	36 months	debt_consolidation	1	Fully Paid
11.289781913656	9.57	0	10.0858091093301	7	10.301390808437	31.3	High	0	After 2000	<10	A	RENT	36 months	debt_consolidation	0	Fully Paid
11.3850920934603	15.44	0	9.90348755253613	9	10.0971610976663	90.9	High	0	<1990	<10	C	MORTGAGE	60 months	debt_consolidation	1	Fully Paid
11.1562505210315	6.1	0	8.9226582995244	6	9.55307865017604	79.1	High	0	After 2000	<10	C	RENT	36 months	credit_card	0	Fully Paid
10.4042628404486	17.53	0	9.21034037197618	6	8.98017220572501	81.1	Middle	1	After 2000	<5	D or less	RENT	36 months	other	0	Fully Paid
11.2252433925184	23.63	0	9.25913053614561	8	9.08794672376212	75.6	Very High	1	<2000	>10	B	MORTGAGE	36 months	debt_consolidation	1	Fully Paid
11.4927227576527	9.56	0	9.03598698483141	7	9.8135081389166	86.6	Very High	1	<2000	<5	C	MORTGAGE	36 months	other	1	Fully Paid
10.9150884642146	32.78	1	9.98044859367226	14	9.25970180151391	79.6	Low	1	After 2000	<5	D or less	RENT	60 months	credit_card	1	Fully Paid
11.289781913656	9.95	1	9.61580548008435	5	8.24064886337491	38.3	High	1	After 2000	<5	B	RENT	36 months	debt_consolidation	1	Fully Paid
11.7752897294377	7.84	1	10.0858091093301	11	10.7329123513886	17.4	High	0	After 2000	<5	A	MORTGAGE	36 months	credit_card	1	Fully Paid
11.1562505210315	16.68	0	9.99879773234045	14	10.0159229818659	78.5	High	0	<2000	<10	B	MORTGAGE	36 months	debt_consolidation	1	Fully Paid
11.9904011090547	28.9	3	9.91837616502988	17	11.7351726146365	79.1	High	0	<2000	<5	B	MORTGAGE	60 months	debt_consolidation	1	Charged Off
11.5617156291397	30.39	2	10.3089526606443	24	10.3305510601968	73.3	Very High	0	<2000	<10	C	MORTGAGE	60 months	debt_consolidation	1	Fully Paid
11.0821425488778	13.2	0	9.10497985631836	9	8.88308552440458	41	Very High	0	<2000	<10	B	MORTGAGE	36 months	credit_card	1	Fully Paid
11.6952470217642	12.89	1	10.2435248553218	15	8.9459841248279	19.4	High	1	After 2000	<10	B	MORTGAGE	36 months	debt_consolidation	1	Fully Paid
11.4616321705827	10.61	1	9.5468126085974	13	10.217531575166	87.2	Very High	1	<2000	<5	A	MORTGAGE	36 months	debt_consolidation	1	Fully Paid
10.9508065468167	33.75	1	10.1444710219787	20	9.57741109209704	57.6	Very Low	0	<1990	>10	D or less	OWN	60 months	credit_card	1	Fully Paid
11.0020998412042	16.76	0	9.61580548008435	11	9.28785681440401	33.5	Low	0	<2000	<5	A	MORTGAGE	36 months	debt_consolidation	1	Fully Paid
11.1562505210315	6.58	0	9.61580548008435	7	8.84548923675327	35.2	Middle	0	After 2000	>10	B	OWN	36 months	debt_consolidation	0	Fully Paid
11.0821425488778	20.57	0	10.2750511089686	9	10.3929260944205	87.7	High	0	<2000	<10	C	MORTGAGE	60 months	debt_consolidation	1	Fully Paid
10.7144177687525	19.15	1	8.98719682066197	9	9.57227147806062	88.1	Low	1	<2000	<10	C	MORTGAGE	36 months	debt_consolidation	1	Fully Paid
11.4616321705827	20.37	2	8.69951474821019	19	9.68446051673376	60.9	High	0	After 2000	<10	B	RENT	36 months	debt_consolidation	0	Fully Paid
10.8197782844103	18.53	0	9.68034400122192	4	9.62397204275074	76	High	0	After 2000	<10	B	RENT	36 months	debt_consolidation	0	Fully Paid
11.1562505210315	11.02	0	8.85366542803745	12	8.86163359768663	38.2	Very High	0	After 2000	<5	B	OWN	36 months	credit_card	0	Fully Paid
11.0974100210086	5.33	0	8.77955745588373	3	9.43340392009022	54.3	Middle	0	After 2000	>10	A	RENT	36 months	other	0	Fully Paid
11.289781913656	18.65	0	9.90348755253613	9	10.0960069343065	11	Middle	0	<2000	<5	A	MORTGAGE	36 months	credit_card	1	Fully Paid
11.1844213979982	27.73	1	8.9126079636709	9	8.91516361776214	82.7	Middle	0	<2000	>10	C	MORTGAGE	36 months	debt_consolidation	1	Fully Paid
10.8197782844103	32.38	1	9.39266192877014	13	10.4562513476652	69.9	Very High	0	<1990	<10	B	RENT	36 months	debt_consolidation	0	Fully Paid
12.8992198260901	5.5	2	9.90348755253613	12	10.3359191088741	62	Very High	1	<2000	<5	A	MORTGAGE	36 months	debt_consolidation	1	Fully Paid
11.4075649493124	9.32	1	9.7981270368783	9	10.3268580645131	53.7	Middle	0	<2000	<10	A	MORTGAGE	36 months	debt_consolidation	1	Fully Paid
10.4422590279525	21	0	9.36734412078585	7	8.58204416373585	59.9	High	1	<2000	<10	C	MORTGAGE	36 months	debt_consolidation	1	Fully Paid
11.1982147201305	19.94	1	10.384369299929	13	10.4912186603394	47.2	High	0	<2000	<10	C	OWN	36 months	debt_consolidation	0	Fully Paid
11.1562505210315	28.71	1	10.0432494949113	12	9.79912653721139	52.1	Very High	1	<2000	>10	C	MORTGAGE	60 months	debt_consolidation	1	Charged Off
11.7360690162844	13.32	2	9.61580548008435	8	9.97222039021722	99.6	Middle	1	<2000	<5	C	MORTGAGE	36 months	debt_consolidation	1	Fully Paid
11.1272629841582	11.7	0	9.21034037197618	6	8.22790983759748	56.7	High	1	<2000	<5	B	RENT	36 months	debt_consolidation	1	Fully Paid
11.2644641056717	9.06	2	9.44935727244668	10	9.58376426587288	79.5	Very Low	1	<2000	>10	C	OWN	36 months	debt_consolidation	1	Fully Paid
13.9978321147582	2.18	0	10.3089526606443	16	11.3039066877014	78.2	High	0	After 2000	<10	B	OWN	36 months	debt_consolidation	1	Fully Paid
11.3621025752356	13.65	0	9.7981270368783	5	9.65194452670022	90.6	Very High	1	After 2000	<5	B	RENT	36 months	credit_card	0	Fully Paid
10.8589989975636	21.55	0	9.39266192877014	15	8.7815554585464	48.6	Low	0	<2000	<5	B	MORTGAGE	36 months	credit_card	1	Fully Paid
11.4075649493124	30.21	1	9.21034037197618	14	9.63371088395318	81.2	Very High	1	<1990	<10	C	MORTGAGE	36 months	credit_card	1	Fully Paid
11.4616321705827	14.88	2	9.68034400122192	9	10.0396779069864	48.8	Very Low	1	<1990	>10	B	MORTGAGE	60 months	debt_consolidation	1	Fully Paid
11.0821425488778	10.34	0	9.16951837745593	16	9.23776096755218	17.8	Low	1	<2000	>10	C	RENT	36 months	debt_consolidation	1	Fully Paid
11.3793940723457	11.41	0	9.36091323045556	12	8.88944616531829	35.9	Very Low	1	<1990	<10	D or less	MORTGAGE	36 months	other	1	Fully Paid
11.4616321705827	15.15	2	9.16951837745593	14	10.23523435615	65.6	Very Low	0	<2000	<5	D or less	MORTGAGE	36 months	other	1	Fully Paid
11.3504065354725	20.61	1	9.74096862303835	20	10.2078423592752	67.6	High	0	<2000	>10	C	OWN	60 months	debt_consolidation	0	Fully Paid
11.1562505210315	23.62	0	7.60090245954208	6	9.34355921576241	92.1	Very High	1	<1990	>10	D or less	MORTGAGE	36 months	other	1	Fully Paid
11.0020998412042	15.24	1	8.69951474821019	10	9.18461222340345	13.2	Very Low	0	After 2000	>10	A	MORTGAGE	36 months	other	1	Fully Paid
11.3022044336546	31.36	1	10.1266311038503	22	10.8068551391198	78.8	Low	0	<2000	>10	C	MORTGAGE	60 months	credit_card	1	Charged Off
10.8395809117065	26.75	0	8.51719319141624	11	10.2923489114775	88.6	Low	1	<2000	>10	B	RENT	36 months	debt_consolidation	1	Fully Paid
10.4912742174382	27.43	1	9.21034037197618	11	9.66801835153128	67.2	Very High	0	After 2000	<5	C	RENT	36 months	credit_card	0	Fully Paid
11.3265958867787	25.99	2	8.00636756765025	19	9.85524223990813	32.1	High	0	<1990	>10	A	MORTGAGE	36 months	debt_consolidation	1	Fully Paid
11.7957181035983	19.73	0	10.1266311038503	17	10.0452908881105	94.8	Very High	0	<2000	>10	C	MORTGAGE	60 months	debt_consolidation	1	Fully Paid
11.1272629841582	18.44	2	9.10497985631836	11	7.59337419312129	5.4	High	0	<2000	>10	A	MORTGAGE	36 months	other	1	Fully Paid
11.289781913656	7.47	2	9.68034400122192	11	9.25464429753271	26	High	0	After 2000	<5	A	MORTGAGE	36 months	other	0	Fully Paid
11.3850920934603	4.17	0	9.39266192877014	11	9.36357634787504	17.2	High	0	<2000	<5	A	MORTGAGE	36 months	credit_card	1	Fully Paid
11.0020998412042	4.68	2	9.568014816248	4	9.40244722950493	44.2	High	0	<2000	>10	C	MORTGAGE	36 months	other	1	Fully Paid
11.0020998412042	9.8	3	9.21034037197618	12	9.24038449332456	26	Low	0	After 2000	<5	A	RENT	36 months	credit_card	1	Fully Paid
11.0821425488778	21.98	0	9.90348755253613	15	10.237814632811	65.4	Middle	0	<2000	<10	C	MORTGAGE	60 months	debt_consolidation	1	Fully Paid
11.0821425488778	30.79	1	8.90585118120802	17	10.5624572812945	57.4	High	1	<2000	>10	B	MORTGAGE	36 months	credit_card	1	Charged Off
11.1562505210315	20.66	0	8.85366542803745	17	9.45649707759939	80.4	Very Low	0	After 2000	<5	B	RENT	36 months	credit_card	0	Fully Paid
10.7363966754712	4.02	1	9.10497985631836	7	8.02355239240435	25	Very High	1	<1990	>10	B	OWN	36 months	other	0	Fully Paid
11.3504065354725	13.72	0	9.61580548008435	12	9.3180281773931	97.7	High	0	<2000	>10	C	RENT	36 months	debt_consolidation	0	Fully Paid
10.9419959171345	13.13	1	9.61580548008435	9	9.78391541739528	60.8	Middle	0	<2000	<5	B	MORTGAGE	36 months	credit_card	1	Charged Off
11.4075649493124	16.17	1	9.38219062890284	11	8.08948247436075	49.4	Middle	1	<2000	<10	B	MORTGAGE	36 months	debt_consolidation	1	Fully Paid
11.6082356447746	18.86	2	10.0858091093301	14	9.13970329237674	31.6	Very Low	1	After 2000	>10	C	MORTGAGE	60 months	debt_consolidation	1	Fully Paid
11.0020998412042	9.66	1	9.57498348556409	12	8.86925752279729	47.4	Middle	0	After 2000	<5	B	MORTGAGE	36 months	credit_card	1	Fully Paid
11.5711943730942	18.31	3	10.2399597891573	16	10.1052440219687	82.1	Very High	1	<2000	>10	C	MORTGAGE	36 months	credit_card	1	Fully Paid
11.9183905730784	4.79	0	9.4898642567265	11	10.348525875764	54.4	Very High	1	<1990	<10	A	MORTGAGE	36 months	debt_consolidation	1	Fully Paid
11.3326019108389	17.5	1	10.3089526606443	12	10.2454802376887	70.7	Middle	1	<1990	>10	D or less	MORTGAGE	60 months	debt_consolidation	1	Charged Off
10.7579028806922	30.84	0	9.93788897925346	11	10.5786235002942	47.6	Middle	0	<1990	>10	B	MORTGAGE	60 months	debt_consolidation	1	Fully Paid
11.5129254649702	24.1	0	8.29404964010203	11	9.22256534159875	29.3	Middle	1	After 2000	<10	C	RENT	36 months	other	1	Fully Paid
10.7363966754712	11.06	0	9.10497985631836	12	9.14227564106205	49.4	Very High	1	After 2000	<5	B	RENT	36 months	credit_card	0	Fully Paid
11.4295438560312	8.11	0	9.90348755253613	7	10.0601066119777	58.6	High	0	<1990	<10	A	MORTGAGE	36 months	credit_card	1	Fully Paid
11.8493977015914	8.99	2	9.88328484521861	10	8.86841328467201	40.6	High	0	<2000	>10	B	MORTGAGE	36 months	other	1	Fully Paid
11.289781913656	11.17	1	9.21034037197618	15	9.58829724066775	50.1	Low	0	<2000	<10	A	MORTGAGE	36 months	other	1	Fully Paid
11.0974100210086	8.91	0	8.1605182474775	5	6.24027584517077	34.2	Very Low	0	<1990	<10	C	RENT	36 months	debt_consolidation	0	Fully Paid
10.5453414387085	0.95	0	8.71193726820875	3	6.91075078796194	23.3	Very High	0	<2000	<5	C	RENT	36 months	debt_consolidation	1	Fully Paid
11.7752897294377	15.48	3	8.96507901540835	17	10.1591370154066	48.3	High	0	<1990	<10	D or less	MORTGAGE	60 months	debt_consolidation	1	Fully Paid
11.0821425488778	14.49	0	10.0858091093301	8	9.99268819799443	38.7	High	1	<2000	<10	B	MORTGAGE	36 months	debt_consolidation	0	Fully Paid
11.3504065354725	0	0	8.32482129876878	4	0	0	High	0	After 2000	<5	B	RENT	36 months	other	0	Fully Paid
11.1562505210315	1.47	0	9.21034037197618	4	8.61068353450358	81.9	Very High	0	<2000	<10	C	RENT	36 months	debt_consolidation	0	Fully Paid
11.0020998412042	15.77	0	9.21034037197618	11	9.48166437781514	53.3	Middle	0	<1990	>10	B	MORTGAGE	36 months	credit_card	1	Fully Paid
10.7054891380082	19.7	2	9.39266192877014	7	8.36217546914963	72.6	Very High	0	After 2000	<10	C	MORTGAGE	36 months	debt_consolidation	1	Fully Paid
10.7357007812191	17.97	2	8.98719682066197	8	8.23137604557397	64.8	High	0	<1990	<5	D or less	RENT	36 months	debt_consolidation	0	Fully Paid
11.2644641056717	34.55	3	9.72913416539135	23	10.291195939055	54.9	Low	0	<2000	>10	B	MORTGAGE	60 months	debt_consolidation	1	Fully Paid
10.7144177687525	3.49	0	9.7981270368783	7	8.47782846789396	42	High	0	<2000	<5	B	MORTGAGE	60 months	debt_consolidation	1	Fully Paid
11.4616321705827	20.46	1	9.7981270368783	17	9.54916697775114	53	Middle	1	<2000	<5	C	MORTGAGE	60 months	debt_consolidation	1	Fully Paid
11.6952470217642	11.22	0	9.95227771670556	16	9.83311873486925	21.9	Very High	0	<2000	>10	A	RENT	36 months	debt_consolidation	0	Fully Paid
11.1913418408428	31.3	0	9.71414138080521	21	9.80438519149292	65.4	Middle	0	After 2000	<10	B	RENT	36 months	debt_consolidation	0	Fully Paid
11.9183905730784	16.62	0	9.39266192877014	19	10.3501905686605	59.2	Very Low	0	<1990	<10	C	RENT	36 months	debt_consolidation	0	Fully Paid
11.2252433925184	18.88	3	9.61580548008435	13	9.71305317563162	44.4	Very High	0	<2000	>10	B	MORTGAGE	36 months	debt_consolidation	1	Fully Paid
11.7752897294377	15.58	3	9.74096862303835	23	10.0895105837469	61.8	Middle	0	<2000	<10	C	MORTGAGE	36 months	credit_card	1	Fully Paid
11.2252433925184	15.46	0	9.21034037197618	10	8.54985397365579	57.4	Middle	0	<2000	<10	B	MORTGAGE	36 months	debt_consolidation	1	Fully Paid
10.9681982895286	21.87	0	9.61580548008435	10	9.3811795916611	56.2	Very Low	0	After 2000	<10	B	MORTGAGE	36 months	debt_consolidation	0	Fully Paid
10.9508065468167	20.67	1	9.68034400122192	15	9.05005424204284	28.7	Low	1	<2000	<5	C	MORTGAGE	36 months	credit_card	1	Fully Paid
11.1366307341618	20.49	0	9.90348755253613	8	9.89308361882074	70.7	Middle	0	<2000	<10	B	RENT	36 months	debt_consolidation	0	Fully Paid
10.9359600386997	17.91	3	9.18502256399189	4	8.34972083747249	75.5	High	1	After 2000	<5	D or less	RENT	36 months	debt_consolidation	0	Charged Off
11.2252433925184	24.64	1	8.69951474821019	12	8.26255897301066	94.5	Very High	0	<2000	>10	C	RENT	36 months	debt_consolidation	1	Fully Paid
11.5228757958234	13.49	0	8.98719682066197	8	9.70662072430014	63.9	High	0	<2000	<10	A	MORTGAGE	36 months	debt_consolidation	1	Fully Paid
11.4075649493124	21.01	0	9.95227771670556	10	10.5713682058482	68.9	High	0	<2000	<5	A	RENT	36 months	credit_card	0	Fully Paid
11.1418617835794	12.7	0	9.39266192877014	8	9.4296365315615	90.2	Middle	1	<2000	>10	B	MORTGAGE	36 months	debt_consolidation	1	Fully Paid
11.4412318067829	19.38	0	9.90348755253613	21	10.6058917543587	88.7	Low	0	After 2000	>10	A	MORTGAGE	36 months	debt_consolidation	1	Charged Off
10.8197782844103	24.05	0	10.0100972875944	6	9.66681540099209	69.2	Low	0	After 2000	>10	B	MORTGAGE	36 months	debt_consolidation	1	Fully Paid
10.7144177687525	13.23	1	9.21034037197618	11	9.19907717969747	56.2	Very Low	0	After 2000	<5	B	MORTGAGE	36 months	debt_consolidation	1	Fully Paid
10.7144177687525	20.37	1	8.69951474821019	13	8.70051424854327	43.5	High	0	After 2000	<5	B	RENT	36 months	credit_card	0	Fully Paid
11.0186291431554	20.03	2	9.7981270368783	6	9.97320016494743	96.6	Low	0	After 2000	<5	B	MORTGAGE	36 months	debt_consolidation	1	Fully Paid
10.7144177687525	28	0	9.90598443273472	8	7.56579328242851	16.2	High	0	After 2000	<5	A	MORTGAGE	36 months	debt_consolidation	1	Fully Paid
11.3504065354725	16.18	1	9.95227771670556	8	10.0122522673275	57.6	High	1	After 2000	<10	B	MORTGAGE	60 months	debt_consolidation	1	Charged Off
11.289781913656	16.35	1	9.10497985631836	10	9.31937413300031	28.6	Low	0	<2000	<10	A	RENT	36 months	debt_consolidation	0	Fully Paid
11.1844213979982	22.63	0	9.09099361434362	10	8.25166392360559	83.3	High	0	After 2000	<5	B	MORTGAGE	36 months	debt_consolidation	1	Fully Paid
11.4295438560312	10.19	0	9.7599058240581	9	8.39049553837028	40	Middle	0	<2000	>10	B	MORTGAGE	36 months	debt_consolidation	1	Fully Paid
10.8197782844103	31.99	3	9.96411217435256	17	10.1477661763803	49.4	High	0	<1990	>10	B	MORTGAGE	36 months	debt_consolidation	1	Fully Paid
11.5129254649702	18.28	0	10.4631033404715	12	10.6299244309607	77.2	Very Low	0	<2000	<5	D or less	MORTGAGE	60 months	other	1	Charged Off
11.0821425488778	9.19	0	9.20029003612268	6	8.9942965577772	57.5	High	0	After 2000	<10	B	MORTGAGE	36 months	debt_consolidation	1	Fully Paid
10.6689553946757	32.26	0	9.68034400122192	14	10.1175096294008	38.5	Low	0	<1990	>10	A	MORTGAGE	36 months	debt_consolidation	1	Fully Paid
11.5327280922664	13.75	2	9.39266192877014	14	9.18983149534464	53.8	Very High	1	<2000	>10	B	MORTGAGE	36 months	debt_consolidation	1	Fully Paid
11.6784399034478	21.05	1	10.4631033404715	15	10.285069720181	89	Middle	0	<2000	>10	D or less	MORTGAGE	60 months	debt_consolidation	1	Fully Paid
11.36789969292	15.98	1	9.47270463644367	23	9.20412107216227	39.4	Low	0	After 2000	<5	A	RENT	36 months	debt_consolidation	0	Fully Paid
11.9576112862317	19	0	10.2399597891573	11	10.6864982887543	71.4	Very High	0	<2000	>10	A	MORTGAGE	36 months	credit_card	1	Fully Paid
11.0316586434458	24.49	2	9.39266192877014	20	9.46280968867222	60.1	Very Low	0	<2000	>10	B	MORTGAGE	36 months	credit_card	1	Fully Paid
10.7144177687525	16.48	1	9.61580548008435	11	9.1085291058295	51.6	High	0	<2000	<10	B	MORTGAGE	36 months	debt_consolidation	1	Fully Paid
11.7360690162844	20.88	0	9.21034037197618	13	9.17781718027062	41.2	Very High	1	<1990	>10	A	MORTGAGE	36 months	debt_consolidation	1	Fully Paid
10.7146843998699	28.05	1	9.47270463644367	14	9.39149458101813	51.9	High	0	<1990	>10	C	RENT	36 months	credit_card	0	Charged Off
11.5327280922664	8.01	0	9.7981270368783	14	9.91901635415375	40.5	Middle	1	<2000	>10	A	MORTGAGE	36 months	credit_card	1	Fully Paid
10.6689553946757	11.13	1	9.7380231128086	10	8.59359852261864	39.4	High	0	<2000	<10	D or less	MORTGAGE	60 months	other	1	Fully Paid
10.4912742174382	28.49	0	8.00636756765025	11	10.0111304615515	75.5	High	0	<2000	>10	D or less	RENT	36 months	other	0	Fully Paid
10.9150884642146	17.3	0	9.39266192877014	7	8.85437945877111	73.7	High	0	After 2000	>10	D or less	RENT	36 months	debt_consolidation	0	Fully Paid
10.8197782844103	15.36	0	8.98719682066197	8	9.60683200528524	63.4	Middle	0	After 2000	>10	B	MORTGAGE	36 months	credit_card	1	Fully Paid
10.3734911817819	7.7	1	8.69951474821019	7	8.80312373082921	40.3	Middle	0	After 2000	<5	B	MORTGAGE	36 months	debt_consolidation	1	Fully Paid
11.6952470217642	8.59	1	10.3031022469661	9	9.11921143856508	57.8	High	1	<2000	>10	B	MORTGAGE	36 months	debt_consolidation	1	Charged Off
9.99879773234045	4.85	2	7.90100705199242	4	7.65539064482615	39.1	Very High	0	After 2000	<10	D or less	RENT	36 months	other	0	Fully Paid
11.3504065354725	6.45	2	9.39266192877014	14	9.5216413100266	32.4	Middle	1	<2000	<5	B	MORTGAGE	36 months	credit_card	0	Fully Paid
11.0020998412042	26.26	0	8.51719319141624	20	9.57491403870827	47.8	High	0	After 2000	>10	C	RENT	36 months	other	0	Fully Paid
11.4075649493124	4.17	0	7.60090245954208	9	8.91918561004543	44	Very High	1	<2000	>10	B	OWN	36 months	other	1	Fully Paid
10.913286842268	22.32	2	9.39266192877014	13	8.99317889233952	83.8	High	0	After 2000	<5	D or less	RENT	36 months	debt_consolidation	0	Charged Off
11.1844213979982	10.79	0	9.45720044990771	5	7.14361760270412	97.4	Low	1	<2000	<10	C	RENT	36 months	other	1	Fully Paid
11.7360690162844	16.35	1	9.61580548008435	9	8.56369502506766	31.2	Very Low	0	<1990	<10	A	MORTGAGE	36 months	credit_card	1	Fully Paid
10.5966347330961	34.08	0	8.69951474821019	9	9.59852367284982	80.1	High	0	<2000	>10	B	MORTGAGE	36 months	debt_consolidation	1	Fully Paid
11.4075649493124	16.37	0	9.7981270368783	16	10.290177505318	75.3	Middle	0	<2000	<10	A	MORTGAGE	36 months	debt_consolidation	1	Fully Paid
11.1272629841582	9.78	3	9.90348755253613	10	10.0354364436654	49.5	Very High	0	After 2000	>10	D or less	MORTGAGE	60 months	debt_consolidation	1	Fully Paid
10.7144177687525	33.47	0	8.92930284224307	11	9.80730699406216	79	Low	0	<2000	<10	B	MORTGAGE	36 months	credit_card	1	Charged Off
10.8395809117065	6.85	0	9.23014299927236	5	9.56542405052342	60.2	High	0	After 2000	<5	B	RENT	36 months	debt_consolidation	0	Fully Paid
10.4912742174382	29.9	1	9.68034400122192	12	8.83550145740978	15.8	Very Low	0	<1990	>10	B	MORTGAGE	36 months	debt_consolidation	1	Fully Paid
10.8317068552756	14.8	0	8.51719319141624	6	8.15794350710504	56.3	High	0	After 2000	<5	D or less	RENT	36 months	debt_consolidation	0	Fully Paid
10.8197782844103	15.53	0	9.7981270368783	13	9.37160851957231	63.5	Low	0	<1990	<10	B	MORTGAGE	36 months	debt_consolidation	1	Fully Paid
10.8197782844103	7.99	1	8.85366542803745	5	8.14554963178358	14.6	High	1	<2000	>10	D or less	MORTGAGE	36 months	debt_consolidation	1	Fully Paid
9.97441189087283	20.74	0	8.71193726820875	7	8.35631996582815	50.7	High	1	After 2000	<5	C	RENT	36 months	other	0	Fully Paid
11.0821425488778	19	0	9.21034037197618	11	9.42577428022034	47	Middle	1	<2000	<5	B	RENT	36 months	debt_consolidation	0	Fully Paid
11.7360690162844	11.33	0	10.2035921449865	9	10.3844620313326	52.2	Low	1	<1990	<5	B	MORTGAGE	60 months	debt_consolidation	1	Fully Paid
11.4075649493124	11.36	0	9.39266192877014	9	9.62125725876259	55.2	High	0	After 2000	<10	A	RENT	36 months	credit_card	0	Fully Paid
10.7144177687525	22.24	0	9.10497985631836	5	9.28061242496151	85.8	Low	1	After 2000	<10	B	RENT	36 months	debt_consolidation	0	Fully Paid
11.2644641056717	18.98	1	9.21034037197618	13	8.86813171350303	34.3	High	1	<2000	>10	B	MORTGAGE	36 months	debt_consolidation	1	Fully Paid
11.3504065354725	19.66	1	9.95227771670556	12	10.3203540833687	77.2	Middle	0	<1990	>10	B	MORTGAGE	60 months	credit_card	1	Fully Paid
11.3022044336546	19.07	0	9.7981270368783	13	10.4037172370887	84.4	High	1	<1990	>10	A	MORTGAGE	36 months	debt_consolidation	1	Fully Paid
10.4631033404715	16.29	2	8.51719319141624	7	8.40514368760761	57.3	Low	0	After 2000	<5	D or less	RENT	36 months	debt_consolidation	0	Fully Paid
10.8197782844103	26.66	0	8.98719682066197	11	8.77709288285557	58.9	High	0	<2000	<5	B	RENT	36 months	credit_card	1	Fully Paid
11.2252433925184	28.78	3	9.7599058240581	13	9.94443753886508	70.9	Middle	0	<2000	<10	B	MORTGAGE	36 months	debt_consolidation	1	Fully Paid
11.2644641056717	7.49	0	9.90348755253613	10	9.59899836176797	50.9	Very High	0	After 2000	>10	D or less	RENT	60 months	other	0	Fully Paid
11.2252433925184	18.29	1	9.90348755253613	18	10.150699131184	52.7	Low	0	After 2000	<10	B	MORTGAGE	36 months	debt_consolidation	1	Fully Paid
11.289781913656	12.36	0	9.21034037197618	15	8.78981238619097	15.7	High	1	<1990	<10	A	MORTGAGE	36 months	debt_consolidation	1	Fully Paid
10.7144177687525	11.39	2	9.39266192877014	13	9.32936707839782	59.9	Low	1	<2000	<10	B	MORTGAGE	36 months	debt_consolidation	1	Fully Paid
11.2227357175949	22.63	3	10.4170594019701	9	10.5608521029563	93.7	Low	0	<1990	<5	D or less	RENT	36 months	debt_consolidation	1	Fully Paid
10.4341158035983	22.65	0	8.69951474821019	11	8.94754601503218	54.5	Very Low	0	After 2000	<5	B	RENT	36 months	debt_consolidation	1	Fully Paid
11.6952470217642	12.81	0	9.95227771670556	7	10.7863869473806	46.7	High	0	<2000	<5	A	RENT	36 months	credit_card	1	Fully Paid
10.9150884642146	3.82	2	9.86266555801587	13	8.67231482828354	26.5	Very High	1	After 2000	<10	C	OWN	60 months	other	1	Charged Off
10.8395809117065	21.31	1	8.00636756765025	5	6.8330317327862	27.3	Middle	0	After 2000	<5	D or less	RENT	36 months	other	0	Fully Paid
11.9183905730784	14.71	3	9.67092477930543	25	8.84534519642173	30.4	Middle	1	After 2000	<10	C	MORTGAGE	36 months	other	1	Fully Paid
10.8197782844103	22.14	0	9.21034037197618	11	9.61453801051738	61.1	Low	0	<2000	<5	B	MORTGAGE	36 months	debt_consolidation	1	Fully Paid
10.4631033404715	6.31	0	9.39266192877014	10	6.9555926083963	9.1	High	0	After 2000	<5	B	RENT	36 months	debt_consolidation	0	Fully Paid
10.9767820332199	13.36	3	8.61250337122056	8	9.52690140397834	60.7	Middle	0	<2000	<5	D or less	MORTGAGE	36 months	other	1	Fully Paid
11.2252433925184	8.72	0	8.98719682066197	11	8.96852355539635	42	Very Low	0	<2000	<10	A	MORTGAGE	36 months	debt_consolidation	1	Fully Paid
10.4631033404715	22.11	1	9.41328121597287	7	9.57657943358351	43.3	High	0	After 2000	<10	C	MORTGAGE	60 months	debt_consolidation	1	Charged Off
10.7144177687525	11.09	1	9.47270463644367	21	9.26804308210447	50.9	High	1	<2000	<10	B	RENT	36 months	debt_consolidation	0	Fully Paid
11.5129254649702	5.3	1	9.7981270368783	8	8.55852705490921	25.4	Very Low	0	<2000	<10	A	MORTGAGE	60 months	debt_consolidation	1	Fully Paid
11.289781913656	16.45	0	8.34283980427146	5	9.56282655529346	85.2	Very High	1	After 2000	<5	C	MORTGAGE	36 months	other	1	Fully Paid
10.8197782844103	23.83	0	9.99879773234045	13	10.0499228307657	54.2	Very Low	0	<2000	>10	B	RENT	36 months	debt_consolidation	0	Fully Paid
10.1266311038503	25.1	1	9.02701831484864	7	8.57073395834427	54.9	Very High	0	After 2000	<10	C	RENT	36 months	other	0	Fully Paid
10.8326856251359	18.34	0	9.61580548008435	15	9.16429643347478	78.9	Low	0	<2000	>10	C	MORTGAGE	36 months	credit_card	1	Fully Paid
10.9681982895286	20.75	0	9.6339727840398	7	9.12815370098824	30.6	Very Low	0	<2000	>10	B	MORTGAGE	36 months	credit_card	1	Charged Off
11.3265958867787	22.26	1	8.51719319141624	10	8.1086232683546	81	Low	1	<2000	>10	C	MORTGAGE	36 months	debt_consolidation	1	Fully Paid
10.8197782844103	28.06	0	9.30565055178051	10	9.80173164358174	43.7	High	0	After 2000	<5	A	RENT	36 months	debt_consolidation	0	Charged Off
10.9150884642146	8.99	1	8.51719319141624	14	8.98632143762602	30.5	High	0	After 2000	<10	D or less	MORTGAGE	36 months	other	1	Fully Paid
10.695574680951	29.81	1	8.95544812234739	7	9.15841529911126	95.9	High	1	<2000	>10	D or less	RENT	36 months	debt_consolidation	1	Charged Off
11.5129254649702	17.63	2	9.90348755253613	9	9.7743465082129	53.4	Very High	1	<2000	<5	B	MORTGAGE	60 months	debt_consolidation	1	Charged Off
11.3504065354725	10.57	2	9.86266555801587	10	9.50851718152061	32.5	Low	0	After 2000	<5	B	RENT	36 months	debt_consolidation	0	Fully Paid
11.3361524863067	17.66	0	10.3336452732347	11	10.3250556422257	90.5	High	0	<2000	>10	C	RENT	60 months	debt_consolidation	0	Fully Paid
11.3385720778255	18.77	1	9.61580548008435	15	8.58410389669886	47.3	Very High	1	<2000	<5	B	MORTGAGE	36 months	debt_consolidation	1	Fully Paid
10.9508065468167	27.12	2	9.55570155601464	9	9.13281116946695	58.2	Low	0	After 2000	<5	D or less	MORTGAGE	36 months	debt_consolidation	0	Fully Paid
10.1658518170036	19.02	3	8.85366542803745	13	9.26926943950547	62.8	Very Low	0	After 2000	<5	C	MORTGAGE	36 months	debt_consolidation	1	Fully Paid
11.1562505210315	14.01	0	9.85219425814858	9	9.37500699353142	86.1	Very Low	0	<2000	<10	D or less	MORTGAGE	60 months	debt_consolidation	1	Fully Paid
11.6082356447746	4.96	0	9.99879773234045	8	9.74998666155037	61.3	Low	0	<1990	>10	A	MORTGAGE	36 months	debt_consolidation	1	Fully Paid
10.8197782844103	22.66	0	9.10497985631836	10	9.13443077787583	44.3	Very Low	0	After 2000	<10	B	MORTGAGE	36 months	debt_consolidation	1	Fully Paid
11.2246832356599	10.31	0	7.69621263934641	8	8.40447232135212	89.3	Very High	1	After 2000	>10	D or less	MORTGAGE	36 months	other	1	Fully Paid
11.091940545204	12.1	0	9.68034400122192	12	8.25764495820823	27.7	High	0	<2000	>10	C	MORTGAGE	60 months	debt_consolidation	1	Charged Off
11.6952470217642	9.33	1	9.7981270368783	6	8.61631428228404	72.6	Middle	1	<2000	>10	C	RENT	36 months	debt_consolidation	1	Fully Paid
10.8967393255464	16.24	1	10.0858091093301	8	10.2784247222753	51.5	Very High	0	<2000	>10	B	RENT	36 months	debt_consolidation	0	Fully Paid
11.0508900053737	10	0	9.21034037197618	12	9.12945564323572	53	Very High	1	After 2000	<10	B	RENT	36 months	debt_consolidation	0	Fully Paid
11.0821425488778	32.4	1	9.33697302290955	17	9.64329093701921	45	Very Low	1	After 2000	<10	B	MORTGAGE	36 months	credit_card	1	Fully Paid
11.0020998412042	10.38	0	8.77955745588373	9	8.75778365633417	55.3	High	1	<2000	<10	B	RENT	36 months	credit_card	1	Fully Paid
11.4616321705827	15.46	0	10.0100972875944	8	8.83564692253477	35.3	Middle	1	After 2000	<5	C	MORTGAGE	60 months	debt_consolidation	1	Charged Off
10.4341158035983	21.92	0	9.35010231435134	7	9.45571497213171	50.5	Very Low	1	After 2000	<5	C	RENT	36 months	debt_consolidation	0	Fully Paid
11.0821425488778	29.95	0	10.0858091093301	11	8.56674497024549	71	Very Low	0	<2000	<10	C	MORTGAGE	60 months	debt_consolidation	1	Charged Off
11.0821425488778	5.61	0	9.21034037197618	4	8.75919775037137	98	High	0	<2000	<5	C	RENT	36 months	debt_consolidation	0	Fully Paid
11.0020998412042	14.73	1	9.09099361434362	8	7.05098944706805	42.7	Middle	1	After 2000	>10	C	MORTGAGE	36 months	debt_consolidation	1	Charged Off
10.8589989975636	5.98	2	8.98719682066197	5	9.37771748138431	74.4	High	0	After 2000	>10	B	MORTGAGE	36 months	credit_card	1	Fully Paid
11.0821425488778	5.8	0	10.2810674571548	16	9.4297971354324	22.9	High	0	<2000	<5	A	MORTGAGE	36 months	debt_consolidation	1	Fully Paid
11.3736633976367	34.93	0	9.15904707758863	11	10.8964800326737	93.2	Low	0	<2000	<5	A	MORTGAGE	36 months	credit_card	1	Fully Paid
12.4292161968444	6.36	3	10.0858091093301	10	10.2818897410946	86.9	High	0	<1990	<10	B	MORTGAGE	36 months	credit_card	1	Fully Paid
11.3504065354725	16.53	3	9.04782144247841	12	8.30424746507847	26.8	High	0	<2000	<5	B	MORTGAGE	36 months	debt_consolidation	1	Fully Paid
10.5966347330961	24.81	0	9.21034037197618	7	9.55626776736815	63.1	Very High	1	After 2000	<10	B	RENT	36 months	credit_card	0	Fully Paid
11.6380150758091	21.88	1	9.46498259034976	21	10.5221536144088	65.5	Middle	1	<2000	<5	D or less	MORTGAGE	60 months	debt_consolidation	1	Fully Paid
10.9681982895286	15.06	2	10.1454528580909	9	10.3002482200141	71.8	Very High	0	<1990	<10	C	MORTGAGE	36 months	credit_card	1	Fully Paid
11.4403547721354	6.95	3	9.61580548008435	6	9.25435725739296	74.6	High	0	<2000	>10	B	MORTGAGE	36 months	credit_card	1	Fully Paid
11.0821425488778	24.15	1	10.1454528580909	8	10.5937555923452	56.2	Very Low	0	<2000	<5	D or less	MORTGAGE	36 months	other	1	Fully Paid
10.7144177687525	4.11	2	9.72316399840485	7	8.28399930424853	24.1	High	0	After 2000	<10	B	RENT	36 months	debt_consolidation	0	Charged Off
10.77895628989	19.98	0	9.96411217435256	13	9.37695589894852	90.2	Very High	0	After 2000	<10	D or less	RENT	60 months	debt_consolidation	0	Charged Off
12.3013828253345	11.18	0	10.1266311038503	12	9.42399908407918	20.8	Low	0	<2000	<5	A	OWN	36 months	debt_consolidation	1	Fully Paid
11.3504065354725	3.67	1	10.0858091093301	7	9.05157907959124	25.9	High	0	<2000	>10	A	MORTGAGE	36 months	debt_consolidation	1	Fully Paid
11.7360690162844	18.64	0	10.4631033404715	12	10.1948877043563	88.6	High	0	<2000	<10	C	MORTGAGE	36 months	debt_consolidation	1	Fully Paid
11.3504065354725	6.21	2	9.5468126085974	20	9.19502366786429	35.7	Middle	0	After 2000	<5	B	MORTGAGE	36 months	credit_card	1	Charged Off
10.9150884642146	31.22	1	9.61580548008435	8	9.89278043539244	95.6	Very Low	0	After 2000	<5	D or less	RENT	36 months	credit_card	0	Fully Paid
12.2060726455302	13.39	1	10.4631033404715	6	11.0882775374453	97.6	High	0	<2000	<5	C	RENT	36 months	debt_consolidation	0	Fully Paid
9.82552601106642	33.34	0	8.58951385299586	6	8.89398443893979	59.7	Very Low	1	<1990	<5	D or less	RENT	36 months	debt_consolidation	0	Fully Paid
11.5898865061064	19.77	1	10.3089526606443	18	10.5957343278529	77.9	Middle	1	<2000	<10	D or less	MORTGAGE	60 months	credit_card	1	Fully Paid
11.289781913656	23.55	2	9.7981270368783	11	10.2204492620529	68.1	Very Low	1	<2000	<5	A	MORTGAGE	36 months	debt_consolidation	1	Fully Paid
11.289781913656	4.04	3	8.98719682066197	7	8.93905644533404	47.9	Middle	0	After 2000	<10	B	MORTGAGE	36 months	credit_card	1	Charged Off
11.5129254649702	9.42	0	9.99879773234045	6	9.45571497213171	63.9	Low	0	<2000	<5	A	MORTGAGE	36 months	other	1	Fully Paid
10.8197782844103	14.35	2	9.21034037197618	10	9.42722437311925	35.3	Low	0	<2000	>10	B	MORTGAGE	36 months	debt_consolidation	1	Fully Paid
10.7579028806922	28.49	0	9.39266192877014	15	9.82092082887917	46.3	High	0	After 2000	>10	C	MORTGAGE	60 months	debt_consolidation	0	Fully Paid
10.8780471925343	32.58	2	8.98719682066197	13	10.0487560451274	37	Low	0	<2000	<10	C	RENT	36 months	debt_consolidation	1	Fully Paid
12.2783933071098	18.32	1	10.4631033404715	23	10.8806475821735	81.1	Very High	0	After 2000	<5	C	MORTGAGE	36 months	debt_consolidation	1	Fully Paid
10.7858646636963	25.69	3	9.39266192877014	9	8.29254851397576	27.7	High	0	After 2000	<5	A	MORTGAGE	36 months	debt_consolidation	1	Charged Off
11.289781913656	14.26	2	8.1605182474775	8	8.22443157322116	31.4	High	0	<2000	<5	B	MORTGAGE	36 months	debt_consolidation	0	Fully Paid
11.5521461781235	24.11	2	9.7981270368783	11	10.3626513929782	74.3	High	0	<1990	<5	D or less	MORTGAGE	60 months	other	1	Charged Off
11.3850920934603	16.84	0	9.90348755253613	11	9.08375621986673	45	High	0	<2000	<5	B	RENT	60 months	debt_consolidation	0	Fully Paid
10.4042628404486	18.79	1	9.35010231435134	7	9.91743976615413	49	High	0	<2000	<5	B	MORTGAGE	36 months	credit_card	1	Fully Paid
11.6952470217642	19.95	0	10.4631033404715	19	10.4607004558552	75.1	Very High	0	<2000	<10	C	MORTGAGE	36 months	credit_card	1	Fully Paid
11.0821425488778	14.28	2	9.76422548520262	16	8.46968220874519	30	Very Low	0	After 2000	<10	C	MORTGAGE	60 months	debt_consolidation	0	Charged Off
11.6544250272439	13.46	2	10.1266311038503	15	10.0993421236127	67.1	Middle	0	After 2000	<10	B	RENT	36 months	credit_card	0	Fully Paid
11.3504065354725	9.28	0	9.90348755253613	10	9.40104337279805	58.2	Middle	0	<2000	<5	B	RENT	36 months	debt_consolidation	0	Fully Paid
11.4616321705827	7.52	0	9.95227771670556	5	9.95617487481513	61.4	High	1	<2000	>10	B	MORTGAGE	60 months	debt_consolidation	1	Fully Paid
11.7344677349175	8.87	3	9.61580548008435	8	9.13410706597659	37.4	Very Low	1	<2000	>10	A	RENT	36 months	debt_consolidation	1	Fully Paid
10.6454248972655	29.31	0	8.9126079636709	11	10.3962306687514	89.9	High	0	After 2000	<5	B	RENT	36 months	debt_consolidation	0	Fully Paid
10.4912742174382	16.53	3	9.66776521901506	9	8.44182288439146	35.4	Very High	0	After 2000	<10	D or less	RENT	36 months	debt_consolidation	0	Fully Paid
11.3022044336546	13.88	0	9.61580548008435	15	9.0079793598445	21.9	Very Low	1	After 2000	<10	A	MORTGAGE	36 months	other	1	Fully Paid
11.3407364006548	25.06	1	7.3132203870903	19	10.3824509231533	84.5	Very High	0	<1990	>10	B	OWN	36 months	debt_consolidation	0	Fully Paid
10.4631033404715	15.77	1	8.51719319141624	5	8.83579236650274	70.9	Low	0	After 2000	>10	D or less	RENT	36 months	other	1	Fully Paid
9.61580548008435	19.92	1	8.29404964010203	6	8.51659301134421	55.5	Middle	1	After 2000	<5	D or less	RENT	36 months	credit_card	0	Fully Paid
10.7144177687525	5.36	1	8.51719319141624	5	8.595449689382	52.5	Middle	1	After 2000	<10	C	RENT	36 months	credit_card	1	Fully Paid
10.3089526606443	21.69	3	9.22029070282935	10	8.7216023446742	73	Very Low	0	<2000	>10	D or less	MORTGAGE	36 months	credit_card	1	Charged Off
11.4616321705827	20.01	0	9.39266192877014	9	9.57136583865217	47.2	High	1	<2000	>10	A	MORTGAGE	36 months	debt_consolidation	1	Fully Paid
11.5711943730942	27.5	0	10.4631033404715	24	10.2984308331847	68.9	Very High	0	<2000	<10	C	RENT	36 months	debt_consolidation	0	Fully Paid
11.4616321705827	23.84	1	9.95227771670556	22	10.7379389637938	70.8	Very Low	1	<1990	<5	D or less	MORTGAGE	60 months	debt_consolidation	1	Fully Paid
11.4075649493124	23.81	3	10.0858091093301	18	10.6998003417068	46.6	Very Low	1	<1990	>10	A	MORTGAGE	36 months	credit_card	1	Fully Paid
11.1003904236777	9.96	0	9.20281210555539	7	9.56001084176203	87	High	0	<1990	<5	B	RENT	36 months	debt_consolidation	0	Fully Paid
11.5617156291397	17.58	3	10.2399597891573	9	10.2504050470189	38.4	High	0	<2000	<10	A	MORTGAGE	36 months	debt_consolidation	1	Fully Paid
11.0020998412042	19.46	0	10.1849000119743	12	10.3628409185332	25.9	Middle	0	<2000	>10	C	MORTGAGE	60 months	debt_consolidation	1	Fully Paid
11.5617156291397	33.07	2	10.2399597891573	22	10.5276329329978	80.1	High	0	<2000	<5	C	RENT	60 months	debt_consolidation	0	Fully Paid
11.0821425488778	15.72	0	10.2810674571548	6	9.47998575694181	95.6	High	0	<2000	>10	D or less	RENT	36 months	debt_consolidation	0	Fully Paid
11.1562505210315	12.77	0	9.5468126085974	11	9.59526257885302	41.6	High	0	<2000	<10	A	MORTGAGE	36 months	debt_consolidation	1	Fully Paid
10.5966347330961	23.79	2	9.77707362768047	10	8.72518249495877	45.6	High	0	<2000	<10	D or less	RENT	60 months	debt_consolidation	0	Charged Off
9.99879773234045	26.25	2	7.90100705199242	7	8.44677072711969	96	Very Low	0	After 2000	<10	D or less	MORTGAGE	36 months	debt_consolidation	1	Fully Paid
11.3621025752356	25.73	2	10.1658518170036	18	10.4372579207972	78.8	Middle	0	After 2000	>10	B	MORTGAGE	36 months	credit_card	1	Fully Paid
11.3385720778255	17.42	2	9.39266192877014	18	9.27565983809682	15.4	High	0	<2000	<5	A	MORTGAGE	36 months	credit_card	1	Fully Paid
11.4510500612521	20.31	1	9.61580548008435	9	9.82865624191312	100.9	High	1	<2000	<5	C	MORTGAGE	36 months	debt_consolidation	1	Fully Paid
11.1418617835794	28.38	0	10.2246648441217	9	9.9448693903149	54.1	Very High	1	<1990	>10	D or less	MORTGAGE	36 months	other	1	Charged Off
11.1562505210315	14.37	0	9.90348755253613	8	9.29725174396548	27.7	High	0	<2000	<5	B	OWN	36 months	debt_consolidation	0	Fully Paid
11.1562505210315	9.26	0	8.98719682066197	8	8.57715877258367	38.2	High	1	<2000	>10	B	RENT	36 months	debt_consolidation	1	Fully Paid
11.5617156291397	16.01	2	10.3089526606443	17	10.3874249050164	71.3	High	0	After 2000	<5	C	MORTGAGE	36 months	debt_consolidation	1	Fully Paid
10.9681982895286	13.91	1	9.39266192877014	12	9.81054955687686	39	High	0	After 2000	<5	B	RENT	36 months	debt_consolidation	0	Fully Paid
10.8780471925343	33.08	0	10.0647557001323	8	10.5774519136793	85.1	Middle	0	After 2000	<5	C	MORTGAGE	60 months	debt_consolidation	1	Fully Paid
10.8197782844103	28.78	1	9.0825070004663	11	9.94850871818365	57.6	High	0	After 2000	<10	B	RENT	36 months	debt_consolidation	0	Charged Off
11.8635823365834	22.16	2	10.3089526606443	18	10.8063079656623	56.3	Low	0	<2000	<5	C	MORTGAGE	60 months	debt_consolidation	1	Fully Paid
10.9150884642146	20.4	3	9.04782144247841	6	9.86516243821446	92.5	High	0	After 2000	<10	D or less	RENT	36 months	debt_consolidation	1	Fully Paid
10.5966347330961	14.91	1	7.78322401633604	8	9.16115012778541	67	Very High	0	<2000	<5	D or less	MORTGAGE	36 months	other	1	Charged Off
11.1562505210315	20.29	1	8.63052187672324	20	9.62509552699144	55.9	Low	0	<2000	>10	C	MORTGAGE	36 months	debt_consolidation	1	Charged Off
10.77895628989	22.1	3	9.21034037197618	11	9.25531373761891	42	Middle	0	<2000	<5	B	MORTGAGE	36 months	debt_consolidation	1	Fully Paid
11.3022044336546	18.28	0	9.74096862303835	13	7.96171881598136	19.3	Middle	0	<2000	<10	A	MORTGAGE	60 months	debt_consolidation	1	Fully Paid
11.1562505210315	20.79	3	7.96380795323145	9	6.96885037834195	20.4	Middle	0	After 2000	>10	C	MORTGAGE	36 months	other	1	Charged Off
10.9508065468167	30.72	1	7.78322401633604	8	7.86710550031674	22.9	Middle	0	After 2000	>10	D or less	MORTGAGE	36 months	other	1	Fully Paid
11.8277362048103	12.02	1	9.61580548008435	8	12.1753298926956	79.5	High	1	<2000	>10	C	MORTGAGE	60 months	debt_consolidation	1	Fully Paid
10.4912742174382	16.53	0	9.61580548008435	10	9.71172153691417	57.1	High	0	<2000	<5	C	RENT	36 months	credit_card	0	Fully Paid
10.77895628989	16.7	0	9.90348755253613	7	9.63430006272051	99.2	Middle	0	<2000	<10	D or less	RENT	60 months	credit_card	0	Fully Paid
10.6213273456864	9.34	1	8.51719319141624	8	8.29454951514368	55.6	Low	1	After 2000	<5	C	MORTGAGE	36 months	debt_consolidation	0	Fully Paid
11.4824662574855	15.33	1	9.39266192877014	11	10.0692138329804	52	Very High	0	<2000	<5	A	MORTGAGE	36 months	debt_consolidation	1	Fully Paid
11.0186291431554	20.44	0	7.82404601085629	26	7.26961674960817	34.2	High	0	<2000	<5	D or less	MORTGAGE	36 months	other	0	Fully Paid
11.2252433925184	9.34	1	9.04782144247841	11	9.5915127875153	71.1	High	0	After 2000	<10	C	RENT	36 months	credit_card	0	Fully Paid
11.2252433925184	4	2	9.47270463644367	11	9.07692325853583	38.2	Low	1	<2000	<5	B	MORTGAGE	36 months	debt_consolidation	1	Charged Off
11.5617156291397	12.27	2	10.0858091093301	19	10.4209709639662	44.3	High	0	<1990	<10	B	MORTGAGE	36 months	debt_consolidation	1	Fully Paid
10.8589989975636	17.12	0	9.61580548008435	13	9.23941361946189	75.7	Very Low	0	After 2000	>10	B	RENT	36 months	debt_consolidation	0	Fully Paid
11.8204101647182	14.93	3	10.3089526606443	9	9.67369695850013	27.1	Very Low	1	<2000	>10	B	MORTGAGE	36 months	debt_consolidation	1	Fully Paid
10.7144177687525	10.32	0	9.30565055178051	18	9.34320904505061	16.5	Very High	0	After 2000	>10	B	RENT	60 months	debt_consolidation	1	Fully Paid
10.7144177687525	17.01	2	8.57546209954021	15	7.04053639021596	3.2	High	0	<1990	<5	A	MORTGAGE	36 months	debt_consolidation	1	Fully Paid
10.7527406430716	13.6	0	8.51719319141624	5	8.82438373025606	80.9	High	0	After 2000	<10	D or less	MORTGAGE	60 months	other	1	Charged Off
10.9150884642146	23.17	2	8.86785006302941	10	9.54416625294219	85.7	Very Low	0	<2000	>10	D or less	MORTGAGE	36 months	other	1	Fully Paid
10.5966347330961	25.86	1	8.69951474821019	9	8.3240937614504	35.2	Very Low	0	<2000	<10	B	MORTGAGE	36 months	credit_card	0	Fully Paid
12.1281111040605	12.14	1	9.58190392840867	10	8.54946675196653	93	Middle	0	<2000	<10	C	MORTGAGE	36 months	debt_consolidation	1	Fully Paid
11.8130300574206	14.02	3	9.99879773234045	8	9.53560720475524	95.5	Very High	1	<2000	<5	B	MORTGAGE	36 months	credit_card	1	Fully Paid
11.0020998412042	17.8	0	8.76405326934776	9	9.11316846022391	70.3	High	0	<2000	>10	C	RENT	36 months	debt_consolidation	1	Fully Paid
11.9183905730784	12.27	0	10.4631033404715	17	10.4919129023245	72.5	Very Low	1	<1990	<5	C	MORTGAGE	36 months	debt_consolidation	1	Charged Off
11.3621025752356	24.89	3	9.83627880284268	15	9.28942877829515	73.6	Very High	0	After 2000	<5	A	MORTGAGE	36 months	debt_consolidation	1	Charged Off
10.9150884642146	28.34	0	10.0100972875944	8	10.597309505386	92.9	Low	0	<1990	>10	B	OWN	36 months	credit_card	1	Fully Paid
11.4927227576527	11.35	1	9.94270826568941	8	9.00859131751613	49.5	Low	1	<2000	>10	C	MORTGAGE	60 months	debt_consolidation	1	Fully Paid
11.3504065354725	11.36	3	9.39266192877014	17	9.58190392840867	69	Very High	1	<2000	<5	C	MORTGAGE	36 months	debt_consolidation	1	Fully Paid
11.4293916705385	3	0	9.31470038730042	5	6.65157187358973	17.9	Very High	1	<2000	<10	B	RENT	36 months	debt_consolidation	1	Fully Paid
10.6919449129004	15.46	1	9.88837391472608	7	9.87055105228986	58.5	Very High	1	<2000	<5	B	MORTGAGE	36 months	debt_consolidation	1	Fully Paid
11.087742225996	8.57	1	9.39266192877014	10	8.97030495299176	51.1	Middle	0	After 2000	>10	B	MORTGAGE	36 months	debt_consolidation	1	Fully Paid
11.2809934076229	18.87	0	9.45328655058657	10	9.07806533266636	69	Low	0	<2000	<10	A	MORTGAGE	36 months	debt_consolidation	1	Fully Paid
11.4295438560312	24.42	1	10.2470772569262	25	9.28303305736962	27.7	Very High	0	After 2000	>10	C	MORTGAGE	60 months	debt_consolidation	1	Charged Off
10.2144588142159	16	1	7.82404601085629	7	8.84318209802261	61.3	High	0	After 2000	>10	D or less	RENT	60 months	other	0	Charged Off
11.1562505210315	7.32	0	9.39266192877014	9	8.9319483464315	60.6	Middle	0	<2000	<5	B	RENT	36 months	debt_consolidation	0	Fully Paid
10.8197782844103	17.9	1	8.61250337122056	12	8.23668532271246	57.2	High	0	After 2000	<5	D or less	RENT	36 months	debt_consolidation	0	Fully Paid
10.9150884642146	29.51	0	8.6699142784339	15	10.3301268958757	66.5	High	0	<1990	<5	A	MORTGAGE	36 months	credit_card	1	Fully Paid
10.8967393255464	12.87	0	9.68657455097255	6	9.80526814502967	97.5	High	1	<2000	<5	B	RENT	36 months	credit_card	1	Fully Paid
11.1124478983731	19.06	1	9.90348755253613	20	10.2586062862076	48.7	Very High	0	<1990	>10	C	RENT	60 months	debt_consolidation	0	Charged Off
10.5966347330961	17.91	0	8.73230457103318	7	8.74623928838306	72.3	High	0	After 2000	>10	D or less	RENT	36 months	other	0	Fully Paid
12.6115377536383	16.23	3	10.3089526606443	20	9.65777881156177	35.6	Middle	0	<2000	<5	B	MORTGAGE	36 months	debt_consolidation	1	Fully Paid
11.4075649493124	32.82	1	10.2035921449865	14	10.1698055292341	70.5	Very Low	0	<2000	<5	C	RENT	60 months	debt_consolidation	1	Fully Paid
11.5129254649702	3.64	0	10.3089526606443	6	9.24753981296529	41	High	1	<2000	<10	C	RENT	60 months	debt_consolidation	1	Fully Paid
11.6952470217642	10.85	0	10.0858091093301	20	10.4602134544849	67.4	Middle	0	After 2000	<5	A	MORTGAGE	36 months	credit_card	1	Fully Paid
12.0435537160324	13.3	0	9.58190392840867	13	9.1728461675486	24.3	Very Low	0	<2000	<5	A	RENT	36 months	credit_card	0	Fully Paid
11.4824662574855	14.57	0	10.0858091093301	8	8.90123035211078	89.8	Middle	1	<2000	<10	B	MORTGAGE	60 months	debt_consolidation	1	Fully Paid
11.5617156291397	13.21	0	10.0858091093301	22	9.89560657908525	76.9	High	1	<2000	<5	A	MORTGAGE	36 months	credit_card	1	Fully Paid
10.5186731916264	25.17	0	9.61580548008435	6	8.87248718227804	52.4	Very High	0	<1990	<5	D or less	OWN	36 months	debt_consolidation	0	Fully Paid
11.0821425488778	20.99	1	9.90348755253613	14	9.86708287064233	82.1	Very High	0	After 2000	>10	D or less	RENT	60 months	debt_consolidation	0	Charged Off
10.5966347330961	19.65	1	8.47637119689598	14	7.84776253747361	16.7	High	0	After 2000	<5	A	RENT	36 months	debt_consolidation	0	Fully Paid
10.9150884642146	28.42	1	8.69951474821019	7	10.1857675600739	92.7	Very Low	0	After 2000	<10	D or less	MORTGAGE	36 months	other	1	Fully Paid
11.1844213979982	14.15	3	9.21034037197618	15	10.0945623543248	73.1	High	0	<1990	>10	C	MORTGAGE	36 months	debt_consolidation	1	Charged Off
11.0821425488778	20.68	0	10.2810674571548	10	10.0349981547383	49.1	High	0	<2000	>10	B	RENT	36 months	debt_consolidation	0	Charged Off
11.3144745262464	25.55	1	10.2435248553218	18	9.80719689221784	56.6	Middle	0	After 2000	>10	B	MORTGAGE	36 months	debt_consolidation	1	Charged Off
12.5061772379805	21.14	0	10.0941079121448	13	8.88100262425557	12.9	High	0	<1990	<10	A	MORTGAGE	60 months	debt_consolidation	1	Fully Paid
11.1844213979982	21.97	2	9.90348755253613	6	9.43691802002467	48.2	Middle	0	After 2000	<10	D or less	RENT	36 months	credit_card	0	Fully Paid
11.7360690162844	14.58	1	10.1266311038503	15	9.6031929420335	21.8	Very High	0	After 2000	<5	B	MORTGAGE	36 months	debt_consolidation	1	Fully Paid
11.3144745262464	18.66	2	9.21034037197618	12	9.34731582700326	75.9	Middle	1	<2000	<5	B	MORTGAGE	36 months	credit_card	1	Fully Paid
11.47210347045	13.93	0	9.90348755253613	12	9.84866171025235	31.1	High	1	<2000	>10	A	MORTGAGE	36 months	debt_consolidation	1	Charged Off
11.7752897294377	17.64	0	10.4631033404715	13	10.1168231628593	75.9	Middle	0	<2000	<10	C	MORTGAGE	60 months	credit_card	1	Fully Paid
11.2644641056717	18.38	0	10.3089526606443	10	10.0854757204288	68.4	Middle	1	<2000	<5	D or less	MORTGAGE	60 months	debt_consolidation	1	Charged Off
11.7752897294377	6.75	0	9.90348755253613	12	8.85637603673042	33.3	High	1	<2000	<5	B	RENT	36 months	debt_consolidation	1	Fully Paid
11.0020998412042	13.64	2	8.98719682066197	16	8.580543506917	25.2	Low	0	After 2000	<10	B	MORTGAGE	36 months	credit_card	0	Fully Paid
11.4295438560312	23.41	0	10.0858091093301	8	9.68215486062588	75.6	High	0	<2000	<10	A	MORTGAGE	36 months	credit_card	1	Fully Paid
11.0020998412042	19.42	2	10.1849000119743	6	8.69617584694468	96.5	Very High	0	<2000	>10	D or less	RENT	60 months	debt_consolidation	1	Charged Off
10.9150884642146	12.1	0	9.61580548008435	13	9.50561852104959	36.3	High	1	After 2000	<10	B	MORTGAGE	36 months	debt_consolidation	1	Fully Paid
11.4616321705827	10.75	2	9.7981270368783	13	9.54731248363905	38.4	High	0	<2000	<10	A	MORTGAGE	36 months	debt_consolidation	1	Fully Paid
10.9150884642146	18.55	0	9.21034037197618	13	9.37177871785371	24.7	Low	0	<2000	>10	A	OWN	36 months	debt_consolidation	1	Fully Paid
10.9150884642146	17.89	3	9.7981270368783	10	9.64465205464193	60.5	High	0	After 2000	<5	C	OWN	36 months	debt_consolidation	0	Fully Paid
11.7344677349175	13.62	2	9.21034037197618	9	8.7668618216698	47.9	Middle	0	<2000	<5	B	MORTGAGE	36 months	debt_consolidation	1	Fully Paid
10.8589989975636	24.48	1	8.69951474821019	13	10.0041922466578	40.4	Very High	1	<1990	<5	B	MORTGAGE	36 months	debt_consolidation	1	Charged Off
10.4631033404715	21.57	2	8.29404964010203	7	8.72469504674049	87.9	Middle	0	After 2000	<5	D or less	RENT	36 months	other	0	Fully Paid
11.4616321705827	12.46	0	6.90775527898214	11	10.6438045375725	57.1	Low	0	<2000	<10	C	MORTGAGE	36 months	other	1	Fully Paid
11.8775685785581	5.37	0	9.90348755253613	10	10.450191772337	38	Middle	0	<2000	<10	A	MORTGAGE	36 months	other	1	Fully Paid
10.9187182322652	18.13	0	9.68034400122192	7	8.39389497507174	88.4	Very Low	0	After 2000	>10	C	MORTGAGE	60 months	debt_consolidation	1	Charged Off
11.0186291431554	17.78	2	9.34574500898239	14	9.21054035197885	40	Middle	0	<2000	>10	C	MORTGAGE	36 months	debt_consolidation	1	Fully Paid
11.0821425488778	15.9	0	9.21034037197618	9	9.67708870850125	62.1	Low	0	<1990	<5	B	MORTGAGE	36 months	other	1	Fully Paid
11.5521461781235	18.02	2	9.99879773234045	12	9.13959596745043	81	High	1	<2000	>10	C	MORTGAGE	36 months	credit_card	1	Fully Paid
11.6784399034478	4.54	1	9.67092477930543	4	8.19229373114764	72.3	Very Low	0	After 2000	<5	A	MORTGAGE	36 months	credit_card	1	Fully Paid
11.0020998412042	18.56	2	9.81192035901064	12	10.0838906035075	62.9	Low	0	<2000	<10	C	MORTGAGE	60 months	debt_consolidation	1	Fully Paid
10.8589989975636	11.4	0	9.39266192877014	9	9.87013757285457	62.6	Middle	0	<2000	>10	B	MORTGAGE	36 months	debt_consolidation	1	Fully Paid
11.0821425488778	9.22	0	9.85219425814858	8	8.85452220375743	26.6	High	0	After 2000	>10	A	MORTGAGE	36 months	other	1	Fully Paid
11.47210347045	25.48	1	10.2810674571548	18	9.96843224117651	64.3	Very High	0	<2000	<5	C	MORTGAGE	60 months	debt_consolidation	1	Fully Paid
11.5129254649702	9.76	1	9.7981270368783	7	9.614938437645	77.9	High	0	After 2000	>10	A	MORTGAGE	36 months	credit_card	1	Fully Paid
11.6952470217642	12.78	0	9.39266192877014	9	10.0636487046601	63.8	Very High	0	After 2000	<5	A	RENT	36 months	debt_consolidation	0	Fully Paid
11.5129254649702	19.43	0	9.7981270368783	12	10.3368596138973	86.9	High	0	<2000	>10	B	MORTGAGE	36 months	debt_consolidation	1	Fully Paid
11.2252433925184	9.46	0	8.51719319141624	6	7.54960916515453	70.4	High	0	<1990	<10	C	MORTGAGE	36 months	other	1	Fully Paid
10.8197782844103	17.42	0	9.89090877032927	18	9.96458265189594	38.7	Very Low	0	<2000	<5	D or less	OWN	36 months	other	0	Fully Paid
11.0020998412042	21.24	0	10.1849000119743	7	9.4483331261406	59.3	Middle	0	<2000	<10	B	MORTGAGE	36 months	credit_card	1	Fully Paid
11.0821425488778	16.2	1	8.59415423255237	16	8.74639833410904	58.8	Very High	0	After 2000	<5	C	OWN	36 months	credit_card	0	Fully Paid
11.5129254649702	23.44	0	10.1105017219205	17	10.0638616835973	53.6	High	0	<2000	>10	B	MORTGAGE	60 months	debt_consolidation	1	Fully Paid
12.2500895309469	13.11	0	10.4631033404715	7	11.9317476356798	101	Very High	1	<2000	<5	D or less	MORTGAGE	36 months	other	1	Fully Paid
10.4912742174382	21.83	1	9.30565055178051	14	9.44927852918903	51	High	1	<1990	<5	D or less	OWN	36 months	other	1	Fully Paid
11.0821425488778	20.95	0	9.39266192877014	16	10.3402898159533	51.3	Low	0	<2000	>10	A	MORTGAGE	36 months	debt_consolidation	1	Fully Paid
11.3504065354725	19.23	3	9.90348755253613	11	9.93251223157674	72.5	High	1	<2000	<5	C	RENT	36 months	credit_card	0	Charged Off
11.1844213979982	12.5	0	8.95544812234739	12	8.55101473989175	76.1	Very Low	0	<2000	<5	C	MORTGAGE	36 months	debt_consolidation	0	Fully Paid
10.9331069697173	25.41	0	7.6377164326648	9	9.81738485348272	70.3	Low	0	<2000	<5	B	MORTGAGE	36 months	debt_consolidation	1	Fully Paid
11.3425269849553	13.93	0	10.1658518170036	14	10.2060705526768	56.7	High	1	<2000	>10	C	RENT	60 months	credit_card	1	Fully Paid
10.9508065468167	25.26	1	8.98092720764838	13	11.3268970462449	59.2	Middle	1	<2000	>10	C	MORTGAGE	36 months	debt_consolidation	1	Charged Off
11.0974100210086	15.6	2	9.68034400122192	6	8.30943074214033	62.5	High	0	After 2000	>10	D or less	MORTGAGE	60 months	debt_consolidation	1	Charged Off
10.7995755770928	10.31	0	9.99879773234045	18	6.48920493132532	3.5	Low	0	After 2000	>10	B	MORTGAGE	60 months	other	1	Fully Paid
11.0020998412042	6.6	1	9.13237883050647	7	7.97899637085411	21.5	High	0	After 2000	<5	D or less	RENT	36 months	other	0	Charged Off
11.0020998412042	12.82	0	9.68034400122192	11	7.86748856869913	49.3	High	0	<2000	<10	C	MORTGAGE	60 months	credit_card	1	Charged Off
11.3504065354725	20.5	0	10.1266311038503	12	9.70100410391822	64.8	Middle	1	<2000	>10	A	MORTGAGE	36 months	debt_consolidation	1	Fully Paid
10.9150884642146	23.72	0	9.16951837745593	11	9.85822864613051	75	Very Low	0	<2000	<5	B	MORTGAGE	36 months	debt_consolidation	1	Charged Off
12.0317192583854	9.64	2	10.2399597891573	9	10.4904405366897	51	High	0	<2000	<5	A	RENT	36 months	credit_card	1	Fully Paid
10.4912742174382	9.01	2	9.68034400122192	3	9.48387280882352	84.8	Very High	0	After 2000	<5	D or less	RENT	36 months	debt_consolidation	0	Fully Paid
11.8493977015914	19.59	2	9.90348755253613	14	9.40310718663168	33.3	Middle	1	After 2000	<10	A	MORTGAGE	36 months	debt_consolidation	1	Fully Paid
11.1562505210315	12.09	0	9.95227771670556	5	9.36828385004214	78.1	Very High	0	After 2000	<5	C	RENT	60 months	debt_consolidation	0	Fully Paid
10.5966347330961	26.73	0	8.96187901267768	12	9.17346889720028	67.4	Very High	0	After 2000	<5	A	RENT	36 months	credit_card	0	Fully Paid
11.7117763237154	13.93	0	10.4631033404715	8	10.2887839663538	89.9	Low	0	<2000	>10	B	RENT	36 months	debt_consolidation	1	Fully Paid
11.0821425488778	16.74	2	7.60090245954208	4	9.55180015010843	76.1	Low	0	<2000	<5	D or less	RENT	36 months	credit_card	0	Fully Paid
10.8493370866518	13.93	0	9.5324238711453	12	10.001067880875	90.4	Middle	1	<1990	>10	B	MORTGAGE	36 months	debt_consolidation	0	Fully Paid
10.8967393255464	23.27	1	9.42343358743689	4	8.78584533796121	77.9	High	0	<2000	<5	C	RENT	36 months	debt_consolidation	0	Fully Paid
10.9150884642146	13.64	0	9.21034037197618	7	8.46210322509828	89.3	High	1	After 2000	<5	C	RENT	36 months	debt_consolidation	0	Fully Paid
11.1844213979982	12.43	3	9.21034037197618	16	8.59600437184053	76.2	Very High	0	After 2000	>10	C	RENT	36 months	credit_card	0	Fully Paid
10.5966347330961	33.12	3	9.52515111181622	8	8.70101362433393	18.8	Middle	1	<2000	<5	D or less	MORTGAGE	36 months	other	1	Fully Paid
10.8780471925343	29.46	0	8.77955745588373	12	9.04782144247841	56.7	Middle	1	<2000	>10	C	RENT	36 months	credit_card	0	Fully Paid
11.4075649493124	22.48	0	10.1266311038503	22	9.70509758756311	44.7	Middle	1	<2000	<5	C	MORTGAGE	60 months	debt_consolidation	1	Fully Paid
10.5966347330961	7.13	0	8.69951474821019	9	8.4040244933106	36	Low	0	After 2000	<5	C	RENT	36 months	debt_consolidation	0	Fully Paid
10.7995755770928	23.29	0	9.61580548008435	8	9.29514097366865	65.2	Middle	0	<2000	<10	B	RENT	36 months	debt_consolidation	0	Fully Paid
11.5711943730942	15.92	1	10.0858091093301	7	8.59230066390304	81.7	Middle	0	<2000	>10	B	MORTGAGE	60 months	debt_consolidation	1	Fully Paid
11.6082356447746	19.3	0	10.1266311038503	14	10.3496146423632	44.1	Very High	0	<2000	>10	A	MORTGAGE	36 months	debt_consolidation	1	Fully Paid
10.77895628989	14.98	1	9.04487593224865	8	8.14031554015999	18.2	Low	1	After 2000	<5	C	MORTGAGE	36 months	debt_consolidation	1	Fully Paid
11.5898865061064	26.64	1	10.2399597891573	13	10.1498396889872	56	Middle	0	After 2000	<10	B	MORTGAGE	36 months	credit_card	1	Fully Paid
11.0020998412042	21.6	1	8.90585118120802	6	8.40178233990491	50.1	Very Low	1	After 2000	>10	B	MORTGAGE	36 months	debt_consolidation	1	Fully Paid
11.5327280922664	17.42	0	9.80917687306489	8	10.2538979148951	75.9	Low	0	After 2000	>10	B	OWN	36 months	debt_consolidation	1	Fully Paid
12.2060726455302	8.27	0	10.0858091093301	12	8.95338147216724	62.4	High	1	<2000	<10	A	RENT	36 months	debt_consolidation	1	Fully Paid
11.1562505210315	31.06	2	10.1266311038503	17	10.5455519428668	67.6	Very High	0	<2000	>10	D or less	MORTGAGE	36 months	debt_consolidation	1	Fully Paid
11.3963916487143	13.39	0	9.74096862303835	8	10.008838068144	77.3	Middle	0	<2000	>10	A	RENT	36 months	credit_card	0	Fully Paid
10.4042628404486	17.16	1	8.41183267575841	8	8.82555985506085	72.4	Middle	0	<2000	>10	C	RENT	36 months	debt_consolidation	1	Fully Paid
11.3850920934603	16.04	0	9.99879773234045	4	9.40467284143627	92.7	Very High	1	<2000	<10	C	RENT	60 months	debt_consolidation	0	Fully Paid
10.2750511089686	32.48	1	9.21034037197618	9	8.32579052588609	56.6	High	0	<1990	>10	D or less	RENT	36 months	debt_consolidation	0	Fully Paid
11.5327280922664	33.27	1	10.0774408596596	26	10.5401701961149	24.3	High	1	<1990	>10	A	MORTGAGE	36 months	other	1	Fully Paid
10.6358554462494	34.99	0	8.88183630500415	7	7.77821147451249	66.3	Very High	0	After 2000	<10	D or less	MORTGAGE	60 months	other	1	Fully Paid
10.8893043470589	14.49	0	9.43348392329039	6	8.87164566750187	17.6	High	0	<2000	<10	A	MORTGAGE	36 months	debt_consolidation	1	Fully Paid
9.5468126085974	22.09	1	8.29404964010203	12	8.66025403425689	23.4	High	0	After 2000	<5	D or less	RENT	36 months	debt_consolidation	0	Fully Paid
10.3089526606443	17.72	0	7.78322401633604	21	8.45148064805086	91.8	Very Low	0	<1990	<5	D or less	OWN	36 months	credit_card	0	Fully Paid
11.4075649493124	32.39	0	9.39266192877014	17	8.83287946027762	21.8	Middle	1	<1990	>10	A	MORTGAGE	36 months	debt_consolidation	1	Fully Paid
10.8197782844103	14.06	2	9.51044496442652	7	8.81165224814704	35.7	Very Low	0	After 2000	<5	D or less	MORTGAGE	36 months	credit_card	1	Charged Off
10.7144177687525	15.89	0	9.18502256399189	5	6.38012253689976	31.1	High	0	After 2000	<5	D or less	OWN	36 months	other	0	Fully Paid
11.2252433925184	10.71	0	9.75121011709055	10	10.0750430291772	74.2	High	0	After 2000	<5	B	RENT	36 months	debt_consolidation	1	Fully Paid
11.0821425488778	30.02	0	9.68034400122192	24	8.22094116828139	40.4	Low	0	<2000	<5	B	RENT	60 months	debt_consolidation	0	Fully Paid
11.3504065354725	18.5	1	10.4631033404715	9	10.3031022469661	42.2	High	1	<2000	<5	B	MORTGAGE	36 months	credit_card	1	Fully Paid
11.3095845409522	2.21	0	9.27096499379262	7	8.45382731579442	52.7	Very Low	1	After 2000	<5	D or less	RENT	36 months	other	1	Fully Paid
11.3504065354725	10	0	8.98719682066197	8	9.93600314421281	51.7	Middle	0	<1990	<5	A	MORTGAGE	36 months	debt_consolidation	1	Fully Paid
10.7893190769256	12.67	1	9.72913416539135	11	10.1231048940738	28.5	Middle	0	After 2000	<10	B	MORTGAGE	60 months	debt_consolidation	1	Fully Paid
10.3089526606443	15.72	0	8.38366179879172	7	7.96762673933382	54.5	Very Low	0	After 2000	<5	D or less	OWN	36 months	debt_consolidation	0	Fully Paid
10.1266311038503	16.66	2	8.29404964010203	4	7.77401507725073	84.9	Low	0	After 2000	<5	D or less	MORTGAGE	36 months	debt_consolidation	0	Fully Paid
10.3734911817819	22.09	2	9.31470038730042	7	8.79905837854645	40.7	Low	0	<2000	>10	D or less	OWN	36 months	debt_consolidation	0	Fully Paid
11.2902817886977	13.78	3	9.61580548008435	4	8.70267641154777	60.8	High	0	After 2000	<5	A	RENT	36 months	debt_consolidation	1	Fully Paid
11.0020998412042	14.46	2	9.72913416539135	16	9.99997885272489	66.7	High	1	After 2000	<5	B	RENT	36 months	debt_consolidation	0	Fully Paid
10.7363966754712	30.5	0	9.5468126085974	8	9.51546935803168	84.3	Low	1	<2000	<10	B	MORTGAGE	36 months	debt_consolidation	1	Fully Paid
10.9150884642146	6.31	0	8.96187901267768	3	9.17512761622044	81.1	High	0	<1990	>10	C	RENT	36 months	debt_consolidation	1	Fully Paid
11.1760531483277	9.06	1	9.39266192877014	11	9.25607826365004	89.5	Low	0	<2000	<10	B	MORTGAGE	36 months	debt_consolidation	1	Fully Paid
10.8197782844103	18.43	0	9.10497985631836	6	9.24570751581347	90.9	High	1	After 2000	>10	C	RENT	36 months	debt_consolidation	0	Fully Paid
11.289781913656	6	2	9.5939006446963	5	7.9536697786498	51.7	High	1	<1990	<5	D or less	RENT	36 months	other	1	Fully Paid
11.0020998412042	22.24	2	9.39266192877014	11	10.1502304361007	47.6	Very High	1	<1990	>10	B	MORTGAGE	36 months	other	1	Fully Paid
11.0821425488778	9.05	0	9.7981270368783	12	9.72274474885539	18.7	Low	0	<1990	<10	A	RENT	36 months	debt_consolidation	1	Fully Paid
10.5453414387085	20.72	1	9.7380231128086	10	9.42343358743689	42.7	Low	1	<1990	<10	D or less	MORTGAGE	60 months	debt_consolidation	1	Charged Off
11.3736633976367	17.42	0	9.61580548008435	13	8.99727090623345	54.6	Low	0	<2000	<10	A	MORTGAGE	36 months	debt_consolidation	1	Fully Paid
11.0821425488778	29.91	0	9.68034400122192	10	10.7411895192499	72.2	Very High	0	<2000	>10	B	MORTGAGE	36 months	credit_card	1	Fully Paid
10.9150884642146	15.64	0	9.21034037197618	6	9.32116592706507	76	Very Low	1	After 2000	>10	B	RENT	36 months	credit_card	1	Fully Paid
11.0508900053737	19.57	0	8.76405326934776	6	9.45383541953829	86.8	High	0	<2000	<10	B	MORTGAGE	36 months	debt_consolidation	1	Fully Paid
11.0186291431554	24.59	0	9.21034037197618	7	8.66146668057266	52	Low	0	After 2000	<10	C	RENT	36 months	debt_consolidation	0	Fully Paid
11.3385720778255	16.31	1	9.95227771670556	14	9.78267493231938	36.7	Very High	0	After 2000	>10	A	RENT	36 months	debt_consolidation	1	Fully Paid
10.7144177687525	29.73	0	9.21034037197618	13	8.30745932701195	86.3	Middle	0	After 2000	<5	C	RENT	36 months	debt_consolidation	0	Fully Paid
11.3695168816749	24.22	1	9.74683374249075	14	10.2202671558116	79.6	Very High	0	<2000	<5	B	MORTGAGE	60 months	credit_card	1	Charged Off
11.6082356447746	9.4	3	9.51044496442652	11	8.70549681988774	18.7	Middle	1	<2000	<10	B	MORTGAGE	36 months	debt_consolidation	1	Charged Off
11.3504065354725	17.22	1	9.61580548008435	9	10.0887630754064	70.8	Middle	0	<2000	>10	B	OWN	36 months	debt_consolidation	0	Fully Paid
11.0666383623418	9.41	2	9.68034400122192	13	9.78261851005514	56.8	Very High	0	<2000	<5	B	MORTGAGE	36 months	debt_consolidation	1	Fully Paid
11.3850920934603	24.63	0	10.2399597891573	7	9.68458499547917	94.3	Middle	0	<2000	<10	D or less	RENT	60 months	credit_card	0	Fully Paid
11.0020998412042	10.84	1	8.98719682066197	11	8.59637398929068	42.3	High	0	<2000	<5	C	RENT	36 months	credit_card	0	Charged Off
11.6351430976945	4.41	0	9.95227771670556	12	0	0	High	0	After 2000	<10	A	MORTGAGE	36 months	other	1	Fully Paid
11.0455423990471	32.71	3	8.85366542803745	13	11.1075553523499	70.3	Very High	0	<2000	<10	B	MORTGAGE	36 months	debt_consolidation	1	Fully Paid
11.1562505210315	13.77	0	9.61580548008435	9	9.02737861029481	36.5	Very High	1	After 2000	>10	B	MORTGAGE	36 months	debt_consolidation	1	Fully Paid
11.2252433925184	19.34	1	9.61580548008435	15	9.41483103479118	55.3	Very Low	0	<2000	<10	B	MORTGAGE	36 months	credit_card	1	Fully Paid
10.3734911817819	9.94	0	9.09099361434362	7	9.11548009095222	70	High	0	After 2000	<5	C	RENT	36 months	debt_consolidation	0	Fully Paid
11.0020998412042	7.08	0	9.39266192877014	13	8.95544812234739	61	Low	0	<2000	<10	B	MORTGAGE	36 months	debt_consolidation	1	Fully Paid
10.8589989975636	23.33	0	9.86266555801587	13	9.49762236440662	68.3	Low	0	<2000	>10	B	MORTGAGE	36 months	debt_consolidation	1	Fully Paid
11.0974100210086	24.62	0	8.99342737041261	13	9.16030943837062	48.5	Low	0	After 2000	<5	B	RENT	36 months	credit_card	0	Fully Paid
10.8780471925343	16.85	2	7.60090245954208	6	9.1689974084418	77.4	Middle	0	After 2000	>10	D or less	RENT	36 months	other	0	Charged Off
11.3504065354725	10.25	0	10.0212705881925	4	9.88318279919576	44.5	High	0	<2000	<5	A	RENT	60 months	debt_consolidation	1	Fully Paid
11.5559849544307	24.49	1	10.2399597891573	8	12.0240050564837	65.9	Low	0	After 2000	>10	C	MORTGAGE	60 months	other	1	Fully Paid
9.95227771670556	15.71	0	8.6569551337914	7	9.11482017011877	81.2	High	0	After 2000	<5	D or less	RENT	36 months	debt_consolidation	0	Charged Off
11.2252433925184	16.16	0	8.51719319141624	17	8.65556286068101	12	Middle	0	<2000	<5	C	RENT	36 months	other	1	Fully Paid
11.4978118271602	7.32	3	9.39266192877014	12	10.5529179276508	16.7	Very Low	0	<1990	>10	A	MORTGAGE	36 months	debt_consolidation	1	Fully Paid
12.3013828253345	1.92	0	9.76278767043299	10	9.03324513415381	49.9	High	0	<2000	>10	B	MORTGAGE	60 months	debt_consolidation	1	Charged Off
11.9183905730784	6.87	0	8.51719319141624	11	11.20039043374	52.9	Low	0	<1990	<5	A	MORTGAGE	36 months	other	1	Fully Paid
11.9576112862317	13.01	1	10.0858091093301	9	9.7430840310431	36.2	High	0	<2000	<10	B	RENT	60 months	debt_consolidation	0	Fully Paid
11.5327280922664	12.82	1	9.39266192877014	8	9.68153079670148	94.8	High	1	<2000	>10	A	MORTGAGE	36 months	credit_card	1	Fully Paid
11.4457167152768	12.49	0	9.41328121597287	18	9.68115617132248	35.8	Low	1	<2000	<5	B	RENT	36 months	debt_consolidation	1	Fully Paid
11.6315969946877	11.17	1	9.16951837745593	11	8.43337670532313	68.6	Very High	1	<2000	<5	B	MORTGAGE	36 months	other	1	Fully Paid
10.8197782844103	4.51	0	7.68478394352278	6	0	0	Very Low	0	After 2000	<10	A	MORTGAGE	36 months	other	1	Fully Paid
11.5898865061064	12.92	2	10.0432494949113	17	10.1087929457205	60.7	High	1	After 2000	<5	A	MORTGAGE	36 months	debt_consolidation	1	Fully Paid
11.2252433925184	24.39	0	9.24956108512946	8	9.91808055483903	79.7	Low	0	After 2000	>10	B	MORTGAGE	36 months	debt_consolidation	1	Fully Paid
12.1335019526953	15.79	2	9.90348755253613	20	9.96090704340361	53.6	Low	1	<1990	>10	A	MORTGAGE	36 months	debt_consolidation	1	Fully Paid
11.289781913656	14.76	0	10.0858091093301	9	10.1115174660403	69.8	Low	0	<2000	<10	A	MORTGAGE	36 months	debt_consolidation	1	Fully Paid
11.2772031314492	12.74	0	9.28730141311231	6	9.29587566008245	87.8	Low	1	<2000	<5	B	MORTGAGE	36 months	debt_consolidation	1	Charged Off
11.1844213979982	30.05	3	10.0572810257155	8	9.18522767116111	59.1	High	0	<1990	<10	C	MORTGAGE	60 months	debt_consolidation	1	Fully Paid
11.0821425488778	21.99	0	8.97144846369383	12	9.48486121415014	41.9	Very Low	1	<2000	<10	A	MORTGAGE	36 months	credit_card	1	Fully Paid
10.5966347330961	4.68	0	8.85366542803745	7	8.16536363247398	50.2	Low	0	After 2000	<10	C	RENT	36 months	debt_consolidation	0	Fully Paid
10.8780471925343	10.21	0	8.47637119689598	15	8.78920309447372	39.8	Very High	1	<2000	<5	B	MORTGAGE	36 months	debt_consolidation	1	Charged Off
12.6915804613119	8.1	0	9.72913416539135	9	11.4212815561734	73.6	Low	0	<2000	>10	A	MORTGAGE	36 months	debt_consolidation	1	Fully Paid
11.6526874073454	7.47	3	9.96880701865677	8	10.3807460514582	75.6	High	0	After 2000	<10	B	MORTGAGE	36 months	debt_consolidation	0	Fully Paid
10.8589989975636	18.76	3	8.88183630500415	9	7.66949525100769	61.2	High	0	After 2000	<10	D or less	MORTGAGE	36 months	other	1	Fully Paid
11.2622308445687	4.53	3	9.21034037197618	5	9.59349170248776	83.8	High	0	<1990	<10	D or less	MORTGAGE	36 months	other	1	Fully Paid
11.4616321705827	22.65	0	10.4042628404486	16	10.5748491410242	64.4	High	0	<1990	<5	C	RENT	60 months	credit_card	0	Charged Off
11.8844890214027	16.43	0	9.98044859367226	19	10.6750068152824	50.6	Very High	0	<2000	<10	A	MORTGAGE	36 months	debt_consolidation	1	Fully Paid
10.6454248972655	16.94	1	8.88183630500415	6	8.54169066301663	58.9	Very High	0	After 2000	<10	C	RENT	36 months	debt_consolidation	0	Fully Paid
10.8685684485797	25.35	0	9.57498348556409	12	9.31045716331096	53.1	High	0	After 2000	<5	C	RENT	36 months	debt_consolidation	0	Fully Paid
11.4616321705827	19.39	0	9.5468126085974	8	10.2205585098817	88.9	Middle	0	After 2000	<5	B	RENT	36 months	credit_card	0	Fully Paid
10.4965933789158	23.24	0	9.68034400122192	7	9.54702687135578	97.9	Middle	0	<2000	<10	C	RENT	60 months	debt_consolidation	0	Fully Paid
11.9250351157971	4.31	0	8.1886891244442	3	10.0036948129532	100.5	Very Low	0	<2000	>10	A	MORTGAGE	36 months	debt_consolidation	1	Fully Paid
11.5411816716296	14.02	0	10.4631033404715	13	10.2944141535232	56	High	0	<2000	<5	B	MORTGAGE	36 months	debt_consolidation	1	Fully Paid
11.0160027463732	8.97	0	10.0858091093301	18	9.22029070282935	28.5	High	1	<2000	<5	B	RENT	36 months	debt_consolidation	0	Fully Paid
10.1266311038503	9.31	0	8.29404964010203	6	8.65799806800726	94.4	High	0	After 2000	<5	D or less	RENT	36 months	debt_consolidation	0	Fully Paid
11.5129254649702	7.39	3	8.85366542803745	8	8.74161592422883	19	High	0	<2000	<5	B	RENT	36 months	debt_consolidation	0	Fully Paid
10.7144177687525	26.4	1	9.89090877032927	11	9.36836923620109	71	High	0	After 2000	<10	C	MORTGAGE	36 months	debt_consolidation	1	Fully Paid
10.8395809117065	27.67	0	9.39474309497396	15	10.3037390935914	58.9	Middle	0	<2000	>10	B	MORTGAGE	36 months	credit_card	1	Fully Paid
11.6351430976945	9.87	0	9.68034400122192	6	9.37118289709301	76.3	High	0	<2000	>10	B	MORTGAGE	60 months	credit_card	1	Fully Paid
10.9681982895286	7.92	2	9.69276652122048	12	9.41841089379287	75.5	Middle	0	<2000	>10	C	MORTGAGE	60 months	debt_consolidation	1	Fully Paid
11.1844213979982	19.83	2	9.90348755253613	17	9.83836219257567	42.7	Very High	0	After 2000	<5	C	RENT	60 months	debt_consolidation	0	Fully Paid
11.1562505210315	28.89	0	10.3513733765282	12	10.5785216776691	78.9	Low	0	<1990	<10	B	MORTGAGE	36 months	debt_consolidation	1	Fully Paid
10.8780471925343	32.36	0	8.98719682066197	12	8.60355435706428	33	Low	1	<2000	>10	C	OWN	36 months	debt_consolidation	1	Fully Paid
10.9508065468167	15.2	0	10.1266311038503	6	10.2200485845383	56.9	Very High	0	<2000	<10	C	RENT	36 months	credit_card	0	Fully Paid
11.5129254649702	17.57	1	9.90348755253613	9	9.81345342983215	65.7	Very High	0	<2000	>10	A	MORTGAGE	36 months	debt_consolidation	1	Fully Paid
11.2515607008358	17.55	0	9.21034037197618	14	9.59437753267073	22.3	High	0	<2000	<5	A	RENT	36 months	debt_consolidation	0	Fully Paid
11.3504065354725	13.76	0	8.51719319141624	10	9.29660980712836	75.2	Very High	1	<2000	<10	B	MORTGAGE	36 months	debt_consolidation	0	Fully Paid
10.8967393255464	25.24	0	9.7981270368783	8	10.2294042752178	73.5	Very Low	1	<2000	>10	D or less	MORTGAGE	60 months	credit_card	1	Charged Off
11.0020998412042	10.2	0	9.68034400122192	12	9.0590522577624	65.6	High	0	<2000	<10	B	MORTGAGE	36 months	debt_consolidation	1	Fully Paid
11.289781913656	11.83	3	9.21034037197618	16	9.02147746713881	43.8	Very High	0	<2000	>10	B	MORTGAGE	36 months	other	1	Fully Paid
10.6454248972655	13.26	0	9.5468126085974	9	8.43533216493592	61.4	Middle	0	After 2000	<5	C	MORTGAGE	36 months	debt_consolidation	1	Charged Off
11.4075649493124	15.07	3	8.98719682066197	16	9.55683365830778	80.8	Low	0	After 2000	<10	B	MORTGAGE	36 months	debt_consolidation	1	Fully Paid
11.0587951848808	9.11	1	9.90348755253613	5	9.05637300867876	50.7	High	0	After 2000	>10	C	MORTGAGE	60 months	debt_consolidation	1	Fully Paid
10.9577995823077	12.17	2	8.85366542803745	10	8.49351506406166	45.2	Very Low	1	After 2000	>10	D or less	MORTGAGE	36 months	other	1	Fully Paid
11.1562505210315	24.87	0	8.00636756765025	8	10.5969846718604	95	Low	0	<1990	<10	D or less	RENT	36 months	other	0	Fully Paid
10.7144177687525	16.29	1	7.82404601085629	6	9.31820774284519	80.7	Very High	0	<2000	<10	D or less	MORTGAGE	36 months	other	1	Fully Paid
11.9183905730784	8.78	1	10.4631033404715	12	9.04168500594604	97.1	Middle	1	<2000	<5	D or less	MORTGAGE	36 months	credit_card	1	Fully Paid
11.8350089641393	5.35	1	9.16951837745593	18	9.50278608027699	59.8	High	1	<2000	<5	B	MORTGAGE	36 months	debt_consolidation	1	Fully Paid
10.5966347330961	19.58	1	9.21034037197618	8	9.78498550845513	81.1	High	0	<2000	>10	B	RENT	36 months	credit_card	1	Fully Paid
11.0821425488778	24.94	2	9.21034037197618	9	8.80881748310064	47.6	Very Low	0	After 2000	<10	C	RENT	36 months	debt_consolidation	0	Fully Paid
11.2644641056717	7.77	2	8.63052187672324	9	9.14120463314132	31.1	Middle	0	<2000	<5	A	MORTGAGE	36 months	credit_card	1	Fully Paid
11.5617156291397	29.91	1	10.3889953683178	6	10.6901933798616	89.5	Middle	1	<1990	>10	D or less	OWN	60 months	credit_card	0	Fully Paid
11.527814077464	13.28	0	9.61580548008435	9	10.461616521418	72.7	Very High	1	<2000	<10	A	RENT	36 months	credit_card	1	Fully Paid
10.4912742174382	12.7	0	9.39266192877014	6	9.15651756527868	47.9	High	0	After 2000	<10	B	RENT	36 months	debt_consolidation	0	Fully Paid
10.8197782844103	32.21	1	8.69951474821019	14	10.1018464870277	83.5	High	0	<2000	<10	D or less	RENT	36 months	other	1	Fully Paid
10.6334487062188	24.17	0	8.75226531359572	10	9.53387209732166	91.5	High	1	After 2000	<10	B	MORTGAGE	36 months	debt_consolidation	1	Fully Paid
10.8197782844103	13.06	1	9.61580548008435	13	9.644911105223	41.4	Middle	0	<1990	>10	B	MORTGAGE	36 months	debt_consolidation	1	Fully Paid
11.0821425488778	23	2	9.15904707758863	8	8.99293035250973	73.8	High	0	After 2000	<5	D or less	RENT	36 months	debt_consolidation	0	Fully Paid
10.7579028806922	15.06	2	9.35876037709446	10	9.34171945003256	60.3	Low	0	After 2000	<10	B	RENT	36 months	debt_consolidation	0	Fully Paid
10.7144177687525	12.08	1	7.09007683577609	6	7.67508185771633	14.9	High	0	<1990	<10	B	MORTGAGE	36 months	debt_consolidation	0	Fully Paid
11.3850920934603	1.21	3	10.0858091093301	4	6.20859002609663	9.9	High	0	<2000	<10	C	OWN	60 months	other	1	Fully Paid
11.2252433925184	18.1	0	9.57498348556409	15	10.1360268254907	68.2	Very High	0	After 2000	<5	B	OWN	36 months	debt_consolidation	0	Fully Paid
11.3144745262464	17.63	1	9.21034037197618	11	9.01274272762971	70.1	High	1	<2000	<10	A	MORTGAGE	36 months	debt_consolidation	1	Fully Paid
11.7597855429018	12.64	0	9.90348755253613	18	10.5503027950116	62.6	Very High	1	<2000	<5	A	MORTGAGE	36 months	debt_consolidation	1	Fully Paid
10.8197782844103	15.26	0	9.90348755253613	9	9.95218247407489	55.4	Middle	0	After 2000	<5	B	RENT	36 months	credit_card	0	Fully Paid
11.4616321705827	18.78	3	10.3089526606443	10	10.382760587789	47.4	High	1	<2000	>10	B	MORTGAGE	36 months	debt_consolidation	1	Fully Paid
11.9183905730784	13.1	2	9.95227771670556	12	9.22562299550734	37.5	Very High	0	<2000	>10	A	OWN	36 months	debt_consolidation	1	Fully Paid
11.0821425488778	14.82	0	9.3652050825371	11	9.35513311687772	76.5	Middle	0	After 2000	<10	C	MORTGAGE	36 months	credit_card	1	Fully Paid
11.379965337714	28.98	0	10.3089526606443	13	10.4239466252704	41.8	Very Low	0	<2000	<5	B	MORTGAGE	60 months	debt_consolidation	1	Fully Paid
11.6952470217642	13.82	2	9.61580548008435	10	10.4377855324873	76.3	High	0	<2000	<5	A	MORTGAGE	36 months	debt_consolidation	0	Fully Paid
12.1281111040605	17.3	1	10.4631033404715	20	11.1205345163493	91.6	Very High	0	<2000	<5	D or less	OWN	60 months	debt_consolidation	1	Charged Off
11.4510500612521	5.54	0	8.98719682066197	8	8.8848872018374	48.1	High	0	<1990	>10	C	RENT	36 months	other	0	Fully Paid
11.289781913656	15.12	0	10.3089526606443	9	10.1769439177239	53.1	Low	1	<1990	>10	C	MORTGAGE	60 months	debt_consolidation	1	Fully Paid
11.5129254649702	8.75	1	9.68034400122192	10	9.91338837721339	34.4	Very Low	0	<2000	>10	A	MORTGAGE	36 months	credit_card	1	Charged Off
11.6082356447746	7.48	3	7.37775890822787	10	9.98054118197842	41.4	High	0	<1990	>10	D or less	MORTGAGE	36 months	other	1	Charged Off
11.1844213979982	28.35	1	10.384369299929	17	9.12826226094058	95	Middle	0	<2000	<10	D or less	RENT	60 months	debt_consolidation	0	Charged Off
12.0137007528827	13.72	0	10.2399597891573	12	11.0592045498984	87.7	Low	0	<2000	>10	A	MORTGAGE	36 months	debt_consolidation	1	Fully Paid
11.8635823365834	21.1	1	10.3089526606443	15	10.1765254201242	96.6	Low	1	After 2000	<10	C	MORTGAGE	36 months	debt_consolidation	1	Fully Paid
11.289781913656	23.21	1	9.90348755253613	17	9.32170283982964	44	High	0	After 2000	<10	B	RENT	36 months	debt_consolidation	0	Charged Off
10.4042628404486	23.42	1	9.15904707758863	9	9.04770378849863	42.9	Middle	0	After 2000	>10	B	RENT	36 months	debt_consolidation	0	Fully Paid
11.1844213979982	8.31	1	9.72913416539135	5	0	0	High	1	<1990	<10	C	MORTGAGE	60 months	debt_consolidation	1	Charged Off
11.0020998412042	10.42	0	10.0858091093301	9	9.87781070574614	54.9	Low	0	<2000	<10	B	MORTGAGE	60 months	credit_card	1	Fully Paid
10.7144177687525	27.12	1	8.51719319141624	14	9.87616774188117	85.4	Very High	0	After 2000	>10	C	RENT	36 months	debt_consolidation	0	Fully Paid
11.3235792932393	15.28	1	8.98719682066197	16	8.81373589230022	15.4	Low	0	After 2000	<5	A	RENT	36 months	debt_consolidation	0	Fully Paid
11.4616321705827	17.02	2	9.7981270368783	7	9.87847738953196	98	Very Low	0	<2000	>10	B	MORTGAGE	36 months	debt_consolidation	1	Charged Off
10.4912742174382	30.53	1	8.29404964010203	8	8.93787526532926	17.5	Middle	0	After 2000	<10	D or less	RENT	36 months	other	0	Charged Off
11.1124478983731	12.84	0	9.40508444876869	7	9.76117485976141	58	High	0	<1990	<5	A	MORTGAGE	36 months	debt_consolidation	1	Fully Paid
10.5966347330961	27.93	0	9.74537068443899	5	9.8331723786211	94.2	Low	1	<2000	<5	D or less	RENT	60 months	debt_consolidation	1	Charged Off
10.5453414387085	33.16	0	9.74390548271166	9	8.93022956502072	57.7	Very High	0	<2000	>10	D or less	OWN	60 months	debt_consolidation	0	Fully Paid
10.851373846	20.44	3	10.0323204243791	7	10.2764639036076	64.7	Very Low	0	<2000	>10	C	MORTGAGE	60 months	debt_consolidation	1	Fully Paid
11.2252433925184	21.87	2	10.4170594019701	10	10.0421619472239	46.8	Middle	0	<2000	>10	D or less	MORTGAGE	60 months	debt_consolidation	1	Fully Paid
10.6689553946757	8.48	0	9.21034037197618	9	8.95260537589235	50.8	Very High	0	<2000	<5	B	RENT	36 months	debt_consolidation	0	Charged Off
11.1844213979982	20.14	1	10.384369299929	15	10.5843850106672	93.4	Very High	0	<1990	<5	D or less	OWN	36 months	debt_consolidation	1	Fully Paid
10.8589989975636	26.42	1	9.61580548008435	20	9.65669147255669	36.1	Very High	0	<2000	<10	B	OWN	36 months	credit_card	0	Fully Paid
11.289781913656	32.37	0	9.86266555801587	25	10.1382829565908	77.1	Middle	1	<2000	<10	B	MORTGAGE	60 months	debt_consolidation	1	Fully Paid
10.8197782844103	31.7	1	6.90775527898214	24	9.55251062971203	23.9	Middle	1	After 2000	<10	C	MORTGAGE	36 months	other	1	Fully Paid
11.4616321705827	10.56	1	9.61580548008435	10	9.93856507914882	52.2	Low	0	After 2000	<10	A	MORTGAGE	36 months	debt_consolidation	1	Charged Off
11.6526874073454	7.48	0	8.69951474821019	7	4.66343909411207	0.3	Middle	0	After 2000	<10	A	MORTGAGE	36 months	other	1	Fully Paid
10.5966347330961	14.64	0	9.17988116449147	6	9.1801903950253	76.4	High	0	<2000	<10	D or less	RENT	60 months	debt_consolidation	0	Charged Off
11.4075649493124	6.99	2	9.13776967914135	8	9.76336304444196	43.2	High	0	<2000	>10	B	RENT	36 months	debt_consolidation	1	Fully Paid
11.2118203721863	12.54	0	10.4004677694801	5	10.0996298283474	89.8	High	1	<2000	>10	C	RENT	36 months	other	0	Fully Paid
11.2252433925184	16.72	0	9.47270463644367	8	9.4801384753294	82.4	High	1	After 2000	>10	C	RENT	36 months	credit_card	0	Fully Paid
11.5898865061064	7.6	0	10.4631033404715	8	10.0458547938231	71.6	High	0	<1990	<10	B	MORTGAGE	36 months	debt_consolidation	1	Fully Paid
11.2252433925184	28.08	0	9.39266192877014	12	9.33060920436713	37.3	Middle	0	After 2000	<10	B	MORTGAGE	36 months	debt_consolidation	1	Charged Off
11.0020998412042	6.02	0	9.10497985631836	10	8.33830573135656	28.1	High	0	<2000	<5	B	MORTGAGE	36 months	debt_consolidation	1	Fully Paid
10.3734911817819	23.25	1	9.28961355287069	10	9.30446803470088	34.9	Middle	1	After 2000	<10	B	MORTGAGE	36 months	debt_consolidation	1	Fully Paid
11.6952470217642	10.08	1	9.95227771670556	13	9.95513078568797	58.2	High	0	<2000	<10	A	MORTGAGE	36 months	debt_consolidation	1	Fully Paid
11.1272629841582	19.68	0	8.98719682066197	12	9.57706465176792	69	Middle	0	After 2000	<5	A	MORTGAGE	36 months	credit_card	1	Fully Paid
10.5713169251118	33.51	0	8.51719319141624	11	9.18235233543601	72.6	Middle	0	<2000	<5	B	RENT	36 months	debt_consolidation	0	Fully Paid
11.8130300574206	24.15	1	9.74096862303835	23	11.9702870188669	97.9	Low	0	<1990	<5	C	MORTGAGE	60 months	debt_consolidation	1	Fully Paid
11.3157054756343	7.78	0	8.99961934066053	8	9.41662256621498	75.4	High	0	<2000	<10	B	RENT	36 months	debt_consolidation	0	Fully Paid
10.8197782844103	30.86	1	10.0100972875944	19	10.1526496662489	62.1	Middle	0	<2000	>10	C	MORTGAGE	60 months	credit_card	1	Fully Paid
11.6082356447746	16.58	0	9.21034037197618	11	9.13680146864131	85.2	High	0	<1990	>10	D or less	MORTGAGE	36 months	other	0	Fully Paid
10.776056255519	21.54	0	9.9617564606601	8	9.72232532346202	57.5	High	0	<2000	<10	C	RENT	60 months	debt_consolidation	0	Fully Paid
11.3655848770715	5.02	1	9.57498348556409	7	9.76077125033453	77.4	Middle	0	<2000	<10	A	MORTGAGE	36 months	debt_consolidation	1	Fully Paid
11.1418617835794	12.96	1	9.62905070683437	7	9.55570155601464	54.1	Low	0	<2000	>10	B	MORTGAGE	36 months	debt_consolidation	1	Fully Paid
11.7117763237154	23.78	0	10.4631033404715	22	10.4260243322301	72.5	High	0	<1990	>10	C	MORTGAGE	60 months	credit_card	1	Fully Paid
11.289781913656	21.58	3	9.39266192877014	12	9.76192398821434	70.6	High	0	After 2000	<5	B	MORTGAGE	36 months	debt_consolidation	1	Fully Paid
11.7239964350502	10.81	3	10.2435248553218	12	9.98077261524567	69	Middle	1	<2000	>10	D or less	MORTGAGE	36 months	credit_card	1	Fully Paid
11.1562505210315	14.38	3	9.68034400122192	18	10.1447460332755	48.2	High	0	After 2000	>10	C	MORTGAGE	60 months	debt_consolidation	1	Fully Paid
11.1124478983731	21.51	0	9.10497985631836	9	9.00208543315572	56.8	High	0	After 2000	<5	B	RENT	36 months	debt_consolidation	0	Fully Paid
10.3734911817819	12.03	0	9.31470038730042	12	9.10386812746567	46.8	High	0	After 2000	>10	C	MORTGAGE	36 months	debt_consolidation	1	Fully Paid
11.2252433925184	22.38	1	9.21034037197618	16	9.84892576454344	88.9	High	0	<2000	>10	D or less	RENT	36 months	other	0	Fully Paid
11.0821425488778	27.06	0	10.2810674571548	12	9.50539519875738	60.8	Very High	1	After 2000	<10	C	MORTGAGE	60 months	credit_card	1	Charged Off
10.2750511089686	16.94	0	9.20532783015264	12	9.35884658027541	61.4	Middle	0	After 2000	<5	B	OWN	36 months	debt_consolidation	0	Fully Paid
10.5966347330961	10.95	0	8.61250337122056	7	9.27077674078001	79.9	Low	0	After 2000	<10	C	RENT	36 months	credit_card	0	Fully Paid
10.9561955090133	28.75	0	9.85350918272989	13	9.54136924893133	40.1	Middle	0	After 2000	<10	A	MORTGAGE	36 months	debt_consolidation	1	Fully Paid
11.4075649493124	24.57	2	10.0858091093301	21	11.1467627974448	69.3	Middle	0	After 2000	<10	A	MORTGAGE	36 months	debt_consolidation	1	Fully Paid
11.3736633976367	12.51	0	10.1266311038503	21	10.1339244426778	44.8	Very High	0	<2000	<10	A	MORTGAGE	36 months	debt_consolidation	1	Fully Paid
11.0821425488778	4.84	0	9.25913053614561	4	8.39547743273214	41	High	0	<2000	<5	D or less	RENT	36 months	other	0	Fully Paid
10.5966347330961	23.4	3	9.57498348556409	9	9.25693765735297	52.4	Very Low	0	After 2000	<5	C	MORTGAGE	36 months	debt_consolidation	1	Fully Paid
10.4631033404715	24.93	0	9.21034037197618	7	8.3986348552921	44	High	0	After 2000	<10	B	RENT	36 months	debt_consolidation	0	Fully Paid
11.3736633976367	10.19	2	8.71193726820875	7	7.89989532313973	57.4	High	0	After 2000	>10	C	RENT	36 months	other	0	Fully Paid
9.98044859367226	7.33	0	8.74033674273045	14	8.55448897615993	86.5	High	0	After 2000	<5	C	RENT	36 months	debt_consolidation	0	Fully Paid
10.8197782844103	24.31	1	8.29404964010203	15	9.67205978163422	80.1	Very High	0	<2000	>10	C	MORTGAGE	36 months	credit_card	1	Fully Paid
10.9987609399387	18.4	2	9.39266192877014	9	9.60945200611217	71	Low	0	<2000	<5	C	MORTGAGE	36 months	credit_card	1	Fully Paid
11.3022044336546	24.22	1	9.47270463644367	19	10.6800333418906	90.8	Very High	0	<2000	<5	D or less	MORTGAGE	36 months	other	0	Fully Paid
11.6082356447746	18.68	1	9.53423382639054	11	10.6745675241525	104.4	Very High	1	<2000	<10	C	MORTGAGE	36 months	debt_consolidation	1	Fully Paid
11.1272629841582	24.21	1	10.0930743203215	11	10.8842355522469	70.7	High	0	<2000	<5	C	RENT	36 months	debt_consolidation	0	Fully Paid
11.1562505210315	5.6	0	9.61580548008435	12	9.33025446864152	73.2	High	1	After 2000	>10	B	MORTGAGE	36 months	debt_consolidation	1	Fully Paid
11.4075649493124	0.2	0	9.95227771670556	3	5.94542060860658	4.5	High	0	After 2000	<5	A	RENT	36 months	debt_consolidation	0	Fully Paid
10.9150884642146	5.47	2	9.42343358743689	9	9.16962253869762	48.2	High	0	<2000	<10	C	RENT	36 months	debt_consolidation	0	Fully Paid
10.5978839524965	19.99	0	8.98719682066197	7	8.71588010229646	58.6	High	0	<2000	>10	B	RENT	36 months	credit_card	0	Fully Paid
11.6613454700885	23.25	3	10.3089526606443	20	10.8031203075141	47.7	Very Low	0	<1990	<10	B	MORTGAGE	36 months	debt_consolidation	1	Fully Paid
11.2252433925184	15.3	1	9.76566123562873	24	9.87570517152368	68	Middle	0	After 2000	<5	C	MORTGAGE	36 months	debt_consolidation	1	Fully Paid
11.289781913656	15.38	0	9.44541249415567	20	9.42205890562093	28.4	High	0	After 2000	>10	A	MORTGAGE	36 months	debt_consolidation	1	Charged Off
11.2772031314492	24.12	0	9.7981270368783	9	9.59539867030668	76.9	Very Low	0	<2000	>10	C	MORTGAGE	60 months	debt_consolidation	1	Fully Paid
11.0020998412042	25	3	9.19268543673746	10	9.71347650725779	66.1	High	1	<1990	<10	C	MORTGAGE	36 months	debt_consolidation	1	Charged Off
11.365816599932	17.78	0	9.99538281724038	10	10.2103838439117	63.2	Very High	0	<2000	>10	A	MORTGAGE	36 months	credit_card	1	Fully Paid
11.5099209559499	6.25	1	10.3734911817819	9	8.4906438561827	64.1	Very High	0	<2000	>10	D or less	MORTGAGE	60 months	debt_consolidation	1	Fully Paid
11.4885610485176	19.43	0	7.78322401633604	8	9.20341645690336	76.4	Very High	0	<2000	>10	B	MORTGAGE	36 months	other	1	Fully Paid
11.8493977015914	9.98	1	10.0858091093301	9	10.7812037624305	86.1	High	1	<2000	<5	A	MORTGAGE	36 months	credit_card	1	Fully Paid
10.8589989975636	33.28	0	9.11602969250494	20	10.4673229966157	69.9	Very High	0	<2000	<10	B	RENT	36 months	credit_card	0	Fully Paid
11.464625580594	9.33	0	8.98719682066197	6	8.84750362592364	89.6	Very Low	0	<1990	<10	D or less	RENT	36 months	other	1	Fully Paid
11.070521438434	23.31	0	9.55570155601464	12	8.67658724356649	36.6	High	1	After 2000	<5	B	RENT	36 months	credit_card	0	Fully Paid
11.6952470217642	9.79	0	10.2399597891573	23	10.3605009225249	59.2	High	0	<1990	<5	B	MORTGAGE	60 months	credit_card	1	Fully Paid
11.0020998412042	17.26	0	9.61580548008435	11	9.07920610395138	53.2	Middle	0	After 2000	<10	B	MORTGAGE	36 months	credit_card	1	Fully Paid
11.289781913656	12.03	0	10.4631033404715	8	9.82628248162716	88.6	Low	0	<2000	<5	D or less	MORTGAGE	60 months	other	1	Fully Paid
11.4075649493124	12.31	1	9.82552601106642	7	9.88872918156058	43.9	Middle	0	<2000	<10	A	MORTGAGE	60 months	debt_consolidation	1	Fully Paid
[truncated: 42,093 more rows]
